# Supplementary material for: Sex Differences in Intestinal Carbohydrate Metabolism Promote Food Intake and Sperm Maturation
Source: Cell. 2019 Aug 8;178(4):901–918.e16. doi: 10.1016/j.cell.2019.07.029 (PMC6700282; doi:10.1016/j.cell.2019.07.029)
Supplement: Table S1. Sex-Specific Expression of Intestinal Sugar Genes, Related to Figures 2A and S1 — The first spreadsheet (“RNA-seq Hudry et al.”) shows raw abundance values for the intestinal sugar gene transcripts from female (F), male (M), and tra mutant masculinized midguts. Expression data were obtained from Hudry et al., (2016). The second spreadsheet (“FlyAtlas”) features relative male/female expression abundance ratios for intestinal sugar genes in brain/CNS, midgut and Malpighian tubules. Transcript expression data were obtained from FlyAtlas 2 (Leader et al., 2018). [file mmc1.xlsx]

## Sheet: RNAseq Hudry et al
Raw abundance values (Hudry et al 2016 Nature dataset) in female (F), male (M) and tra mutant female, masculinised midguts
Related to Figure 2A
name	F1	F2	F3	M1	M2	M3	Ftra1	Ftra2	Ftra3
Galt	2294	2359	1731	3725	2852	3320	3932.37	3305.43	3407.89
Ect3	277	294	280	555	1020	761	771.948	931.864	606.822
Pgk	4789	5851	4880	8097	6807	8484	8135.59	7095.91	6211.96
CG33138	882	963	958	1938	1720	1557	1410.74	1137.86	1228.47
CG31148	7691	7887	7339	38153	24769	16461	14406.9	16910.5	11536.8
CG30499	1047	1286	1125	2002	1905	2055	2052.7	1965.95	1710.01
Rpi	1083	1335	1198	3250	2342	2759	3257.27	2674.51	2826.33
Mal-A6	122095	163652	119408	325307	295547	262512	335047	303855	302355
Mal-A5	203	264	166	487	440	372	433.433	344.422	298.216
FucTC	1235	1070	938	4225	3261	2836	2141.68	1861.48	1560.53
CG32444	3458	4740	3101	40771	13059	7190	22622.4	14761.6	13706.5
CG3534	599	684	669	1359	1072	812	843.674	981.607	890.399
CG8417	2193	2441	2116	3615	2912	2992	3200.51	3259.48	2755.48
CG18135	10673	12552	12459	33380	30676	26084	24766.6	26036	25402
CG10467	6250	7641	6525	17322	11866	9682	12205.4	14183.5	11608.1
CG11594	1609	1675	1929	3756	2277	2344	3648.13	3156.52	3345.86
CG1271	602	803	518	1476	1027	1080	2056.79	917.845	1529.02
CG15093	638	943	479	1809	2591	1856	1476.35	1336.53	1139.77
CG7997	104	131	168	573	376	371	634.919	452.407	430.653
Mal-A8	70406	92779	66566	204652	195816	164884	259515	214307	253632
Mal-A7	48295	74477	41410	172468	160293	155331	220947	159272	190388
Mal-A4	10447	16388	12680	89312	69454	58382	43708.2	55853.5	39100.8
fbp	819	1090	576	4651	1546	1250	1988.83	1713.07	1393.36
CG9468	166983	187324	148495	234862	240561	241056	253613	254785	290314
CG5171	188	235	126	437	426	467	472.386	500.322	427.941
Oscillin	979	1130	1177	1752	1435	1689	1883.81	1869.44	1729.22
CG17333	1180	1462	1288	2758	2441	2625	2075.95	1935.36	1798.14
CG9008	2006	2212	1850	5669	2860	2179	4909.63	4947.56	3623.65
Tal	5608	7849	6079	18140	14054	15293	15024.5	13962.1	11003.4
Amyrel	1283	2145	1391	13588	8528	6692	7233.5	4421.42	6590.39
sfl	1101	1203	1412	1912	2954	2663	1694.51	1903.42	1685.05
Pglym78	4383	4999	4560	7485	5261	6150	6630.31	6076.66	5749.24
Pgd	4123	5413	4921	11463	8807	10001	8468.02	9265.05	6644.5
Zw	1229	1791	1766	6720	3886	3051	5011.5	4579.42	4276.65
Pgi	5396	7100	6109	26306	14082	11378	16031.7	17223	12713.6
Mal-A3	15342	24323	17858	78619	70457	67947	56776	54685.7	46484.4
Mal-A1	310710	400637	282882	816482	763007	674211	811317	837826	747412
Mal-A2	23647	34910	23483	66417	59574	55811	53686.9	60637.2	47944.3
ImpL3	2127	2085	1780	4979	3577	3147	4028.01	2944.41	3277.41
Gpdh	12649	15773	13452	25696	19269	17459	18739.1	23230.9	20478.2
Amy-p	174081	250064	160126	358617	310991	308903	317384	303585	303868
Amy-d	121344	159475	114922	218631	213304	187458	747680	679404	636877

## Sheet: FlyAtlas
Relative male/female expression abundance ratio for intestinal sugar genes using FlyAtlas 2 expression data
Related to Figure S1A
	Male/Female
	Brain/CNS	Midgut	Malpighian Tubules
Ald	1.11	1.78	1.1
Eno	1.13	1.73	0.83
Gal	1.08	4.6	1
Gapdh1	1.18	1.45	0.77
Gpdh	1.11	1.55	1.26
Hex-A	0.95	1.63	1.19
Idh	0.88	2.1	1.13
ImpL3	1	1.3	0.85
Mal-A2	1	4	1
Mal-A1	1	9.8	1
Mal-A3	1	8	1
Pgi	1.08	4.4	1.14
Treh	0.95	2.2	1.04
Zw	1	4.7	1.02
GlyP	1.17	2.7	1.33
Pgd	0.85	2.8	1.05
sfl	1.11	5.9	1.18
Amyrel	1	35	1
Taldo	0.85	3.1	0.82
CG9008	1.05	4.1	1.1
sut1	1.18	2.4	0.82
CG17333	0.82	2.1	1.12
CG15406	1	1.61	1.23
Oscillin	1.04	1.59	1.29
CG5171	0.54	5.3	1.07
LManVI	1	2.6	1
CG16965	1	1.65	1
fbp	0.35	2.7	0.88
Mal-A4	1	9.1	1
CG8249	1	6.3	0.81
CG7997	1.05	5.1	1
CG15093	0.51	3.2	1.27
CG9394	1	1.57	0.36
CG9485	1.13	2	1.22
Gale	0.99	1.33	1.04
CG1271	1.01	3	1.53
CG11594	0.88	2.3	1.19
CG10467	0.82	3.6	1.7
CG7272	0.83	1.3	1.16
CG18135	0.99	1.88	1.62
CG1208	1	12	1
CG8417	0.9	1.55	0.96
CG3534	0.97	2.4	1.28
CG32444	0.84	5.8	0.91
FucTC	1.79	1.56	1
Tret1-1	0.83	1.31	1.06
Mal-A5	1.03	2.5	0.85
Rpi	0.96	3.4	1.07
Gba1a	1	1.77	1
CG30499	0.89	2.4	0.96
CG33080	1.09	2	1
AGBE	1	2.3	1.1
Pgk	1.03	1.76	0.86
Ect3	0.87	3.2	1
Galt	0.8	1.92	1.14
