# Supplementary material for: Sex Differences in Intestinal Carbohydrate Metabolism Promote Food Intake and Sperm Maturation
Source: Cell. 2019 Aug 8;178(4):901–918.e16. doi: 10.1016/j.cell.2019.07.029 (PMC6700282; doi:10.1016/j.cell.2019.07.029)
Supplement: Table S2. Metabolomics Data, Related to Figure 7 — Each individual spreadsheet shows raw data for the different metabolomics experiments: targeted GC-MS quantification of multiple metabolites in testes of control versus R2R4 > Indy-RNAi males (related to Figure 7), targeted LC-MS quantification of citrate in adult male hemolymph of control versus R2R4 > Indy-RNAi males (related to Figure S7), targeted LC-MS quantification of citrate in the whole body of adult male controls versus R2R4 > Indy-RNAi males (related to Figure S7), and CE-MS profiling of adult male hemolymph of control versus R2R4 > Indy-RNAi males. [file mmc2.xlsx]

## Sheet: GC-MS TESTES
METHOD: Targeted GC-MS quantification of mutiple metabolites
SAMPLES: Dissected testes, 150 testes per sample, 4 samples per genotype
	Cond 1	w[1118];;R2R4-Gal4 (VT004416)/+ Control
	Cond 2	w[1118];;R2R4-Gal4 (VT004416)/UAS-Indy RNAi (VDRC: GD 9982)
#	ID	D-glucose	Glucose 6-phosphate Results	Fructose-6-phosphate	3-Phosphoglyceric acid	L-Lactic acid	Citric acid Results	cis-Aconitic acid	Isocitric acid	2-ketoglutarate	Succinic acid	Fumaric acid	D-Malic acid	Glycine Results	L-Alanine	L-Valine	L-Leucine	L-Isoleucine	L-Proline Results	L-Phenylalanine	L-Tyrosine	L-Serine	L-Threonine	L-Methionine	L-Asparagine	Glutamine	L-Aspartic acid	L-Glutamic acid Results	L-Lysine	Pyroglutamic acid	Beta-Alanine	Pantothenic acid	L-threonine	D-Fructose	Galactitol	Ribitol	Myoinositol Results	Inositol phosphate	alpha-D-glucosamine 1-phosphate	D-Galactosamine	Cellobiose	L-Sorbose	D-threitol	threonic acid	nonanoic acid	Myristic acid	Palmitoleic acid	Palmitic acid	Linoleic acid
1	Cond 1	1.63754e+06	45675.1	56066.4	26435.7	1.28046e+06	1.2876e+06	7050.56	155476	9720.55	528373	787503	1.29199e+06	725946	859604	765523	449726	16747.6	3.21927e+06	181086	465430	807655	71055.3	56593.7	24347.8	61898.9	1.68561e+06	1.72073e+06	94991.1	528114	3.22771e+06	43427.3	295944	7714.42	68600.2	106119	6.20694e+06	210280	133242	73954.7	948877	12791.3	141360	481263	2.43945e+06	3.10182e+06	2.13597e+06	4.40659e+06	846994
2	Cond 1	1.39144e+06	39959.8	64127	20365.4	1.48939e+06	1.77992e+06	9114.25	252205	14861.5	829012	1.16935e+06	1.88273e+06	667956	1.02439e+06	703003	582621	15007.6	5.21111e+06	239693	814765	1.01838e+06	63291.3	90006.5	19702.8	22652.5	2.28978e+06	2.87721e+06	117187	841838	3.80258e+06	58658.1	397405	4935.47	66608.3	132898	6.66915e+06	254086	133555	107813	1.24388e+06	9819.89	177637	595117	1.90721e+06	3.96045e+06	2.26382e+06	4.11214e+06	943094
3	Cond 1	2.55624e+06	42723.8	53304.8	14093.5	1.35115e+06	1.5849e+06	8621.39	221458	31612.1	629433	938420	1.60913e+06	601134	710276	577943	446974	17539.4	4.48413e+06	219782	693381	906205	63769	4332.09	15875.4	32127.4	2.0866e+06	1.7556e+06	84929.3	600041	3.25955e+06	55121.9	384198	19438.3	60517	126269	6.44573e+06	275031	94655.5	82346.7	672071	19400.3	202486	334793	2.2717e+06	2.66767e+06	1.97245e+06	4.50543e+06	795310
4	Cond 1	2.02975e+06	39764.2	68865.2	15455.8	1.89757e+06	2.09955e+06	13413.8	328705	24399.3	866542	1.41067e+06	1.7875e+06	624242	1.27391e+06	915992	591854	23538.4	4.9574e+06	281004	843507	1.12288e+06	88173.1	83260.3	27351.4	35621.6	2.39108e+06	2.62312e+06	115235	736432	4.0692e+06	61939.5	431304	12549.9	76509.3	161667	7.04312e+06	268683	113795	130052	980936	12549.9	191634	426043	2.00028e+06	4.7354e+06	2.23883e+06	4.45802e+06	938245
5	Cond 2	1.53238e+06	45546.2	71665.7	25298.8	1.56021e+06	1.44946e+06	8060.85	196030	28435.2	1.46771e+06	1.16747e+06	1.94136e+06	784771	1.10306e+06	1.20693e+06	947549	33033.3	5.07493e+06	347259	1.02528e+06	1.19178e+06	104203	6161.77	31940.1	32657.9	2.11098e+06	3.04241e+06	129923	838367	3.93636e+06	59194	444828	5234.75	65629.1	141504	7.19009e+06	299731	129473	158106	2.39791e+06	9601.55	191921	421880	1.82706e+06	3.63858e+06	2.3177e+06	4.21939e+06	998797
6	Cond 2	1.50793e+06	39021.7	65422.8	22172.3	1.51144e+06	1.39463e+06	9084.52	214991	19480.5	820211	1.06778e+06	1.89159e+06	701426	955165	782317	715799	28581.1	5.30649e+06	305886	830189	1.10373e+06	72561.3	5707.36	21951	35233.7	2.85398e+06	2.60893e+06	112269	731339	3.84248e+06	57911.6	442379	17346.2	95771.1	106678	7.69625e+06	306381	139792	86601.8	1.05763e+06	17341.5	201591	633454	1.65742e+06	3.4507e+06	1.40625e+06	4.63754e+06	565477
7	Cond 2	1.64323e+06	35262.9	63227.1	26307.8	1.50597e+06	1.66795e+06	11752.4	284308	17129.6	736045	1.18728e+06	2.0556e+06	598117	939428	699476	569938	23623.4	3.90488e+06	275978	905086	1.02687e+06	76017.6	60243.7	22520.9	23873.8	2.55443e+06	2.12689e+06	124555	931354	3.61091e+06	58118.1	431267	4986.67	53903.2	116992	7.20989e+06	299808	140508	115469	1.00331e+06	7568.31	184085	677740	1.72902e+06	3.00629e+06	1.93841e+06	3.30403e+06	799902
8	Cond 2	1.82738e+06	42712.4	67134.3	20616.2	1.69176e+06	1.40749e+06	8816.18	212549	9221.56	600608	959890	1.55398e+06	586458	1.21674e+06	755369	608853	20538.7	4.79197e+06	274219	751818	979074	66034	51499.4	17898.4	29665	2.14395e+06	2.31118e+06	140771	795272	3.66264e+06	56241.2	404303	7293.81	44652.2	116777	6.98779e+06	339170	134460	82346.2	1.02953e+06	12339.9	168918	742156	1.81397e+06	3.2721e+06	1.79882e+06	3.26021e+06	827328
[truncated: 38 more columns]

## Sheet: LC-MS citrate haemolymph
METHOD: Targeted LC-MS quantification of citric acid
SAMPLES: Haemolymph extracted from 120-280 mated male flies per sample (final sample volume ranged from 3.5-11μL), 3 samples per genotype
	Cond 1	w[1118];;R2R4-Gal4 (VT004416)/+ Control
	Cond 2	w[1118];;R2R4-Gal4 (VT004416)/UAS-Indy RNAi (VDRC: GD 9982)
		Equation			concentration ng/ml		Concentratil uM	Conc. Hemolymph	Protein amount		uM/ug protein
	Sample	a	bx
	Control 1	0.040117	0.000253		-158.565		0.825861	68.7942	47.2809		1.45501
	Control 2	0.090637	0.000241		-376.087		1.95879	163.167	94.7858		1.72143
	Control 3	0.09027	0.000563		-160.337		0.835091	69.5631	87.0582		0.799041
	IND 1	0.08591	0.000321		-267.632		1.39392	116.113	63.7096		1.82254
	IND 2	0.076637	0.000385		-199.057		1.03676	86.3618	91.9916		0.9388
	IND 3	0.06948	0.000305		-227.803		1.18648	98.8334	73.428		1.34599

## Sheet: LC-MS citrate wole body
METHOD: Targeted LC-MS quantification of citric acid
SAMPLES: Adult mated male flies, whole. 5 flies per sample, 8 samples per genotype
	Cond 1	w[1118];;R2R4-Gal4 (VT004416)/+ Control
	Cond 2	w[1118];;R2R4-Gal4 (VT004416)/UAS-Indy RNAi (VDRC: GD 9982)
			Control samples						Indy samples
			citric acid/IS peak area ratio	protein amount (microg)	rel. amount (normalised to protein)				citric acid/IS peak area ratio	protein amount (microg)	rel. amount (normalised to protein)
			3.67541	101.018	0.0363839				4.60416	82.3473	0.0559115
			4.78807	113.047	0.0423546				4.59482	98.5992	0.046601
			4.66375	95.8543	0.0486545				3.48264	85.1622	0.0408942
			3.99615	93.6848	0.0426552				4.72917	105.808	0.0446959
			5.52895	95.5899	0.0578403				3.45034	99.579	0.0346493
			5.11216	87.044	0.0587307				3.37048	103.483	0.0325705
			3.54192	83.1871	0.0425778				5.91265	96.2897	0.0614048
			4.23104	91.1809	0.0464027				3.85141	97.1373	0.0396492
		Mean	4.44218	95.0757	0.04695				4.24946	96.0506	0.0445471
		SD	0.70108	9.11905	0.00784594				0.878232	8.25448	0.00997361

## Sheet: CE-MS haemolymph
METHOD: Targeted CE-MS quantification of multiple metabolites
SAMPLES: Haemolymph extracted from 120-280 mated males (final sample volume ranged from 6.4-10μL), 4 samples per genotype
	Cond 1	w[1118];;R2R4-Gal4 (VT004416)/+ Control
	Cond 2	w[1118];;R2R4-Gal4 (VT004416)/UAS-Indy RNAi (VDRC: GD 9982)
			Name	Amount (μL)	Group	Dilution (Cation) §	Dilution (Anion) §
			Indy1	40.2	indyRNAi	1	1
			Indy2	48		1	1
			Indy3	43.2		1	1
			Indy4	51.6		1	1
			GDcont1	38.4	GD-control	1	1
			GDcont2	55.2		1	1
			GDcont3	60		1	1
			GDcont4	58.2		1	1
			§ Dilution factors for Measurement
Putative Metabolites
ID	HMT DB †				m/z	MT/RT	Relative Area												Comparative Analysis
	Compound name	Pathway Label	PubChem CID	HMDB ID			indyRNAi				GD-control				indyRNAi		GD-control		indyRNAi vs GD-control
							Indy1	Indy2	Indy3	Indy4	GDcont1	GDcont2	GDcont3	GDcont4	Mean	S.D.	Mean	S.D.	Ratio ¶	p-value ||
C_0009	1-Aminocyclopropane-1-carboxylic acid Homoserinelactone	1-Aminocyclopropane-1-carboxylic acid Homoserinelactone	535 73508		102.055	7.06167	0.000128849	0.00018208	0.000195365	0.000120828	0.000167326	0.000152712	0.000101947	9.58935e-05	0.000156781	3.74235e-05	0.00012947	3.58617e-05	1.21094	0.33261
C_0061	1-Methyl-4-imidazoleacetic acid	MIA	75810	HMDB0002820	141.066	8.37953	9.99373e-05	2.82615e-05	N.D.	0.000154349	N.D.	8.96586e-05	5.95566e-05	4.27862e-05	9.41826e-05	6.32405e-05	6.40005e-05	2.37501e-05	1.47159	0.50427
C_0125	1-Methyladenosine	1-Methyladenosine	27476	HMDB0003331	282.122	10.2025	2.35475e-05	2.33098e-05	1.83232e-05	3.96803e-05	2.49196e-05	2.34826e-05	1.91929e-05	1.99152e-05	2.62152e-05	9.29429e-06	2.18776e-05	2.76214e-06	1.19827	0.42779
C_0085	1-Methylhistidine 3-Methylhistidine	1-Methylhistidine 3-Methylhistidine	92105 64969	HMDB0000001 HMDB0000479	170.093	7.50443	0.0042073	0.00321433	0.00295725	0.00447953	0.00391877	0.00439737	0.0046178	0.00485997	0.0037146	0.000742006	0.00444848	0.000400496	0.835028	0.14714
A_0061	10-Hydroxydecanoic acid	10-Hydroxydecanoic acid	74300		187.134	8.09682	0.00104029	0.000645218	0.000658705	0.000410571	0.000806027	0.000549153	0.000434167	0.000428734	0.000688695	0.000260615	0.00055452	0.000176627	1.24197	0.43099
C_0100	11-Aminoundecanoic acid	11-Aminoundecanoic acid	17083		202.181	9.8926	N.D.	7.82261e-05	8.51163e-05	5.67844e-05	8.31945e-05	5.6708e-05	3.63347e-05	5.3616e-05	7.33756e-05	1.47757e-05	5.74633e-05	1.93553e-05	1.27691	0.27253
A_0090	2,3-Diphosphoglyceric acid	Diphosphoglycerate	186004	HMDB0001294	264.951	19.0816	4.60798e-05	N.D.	3.11275e-05	N.D.	6.27755e-05	2.35523e-05	2.26618e-05	N.D.	3.86037e-05	1.05728e-05	3.63299e-05	2.29069e-05	1.06259	0.89085
C_0035	2-Amino-2-(hydroxymethyl)-1,3-propanediol	2-Amino-2-(hydroxymethyl)-1,3-propanediol	6503		122.082	8.40077	N.D.	0.00110188	0.000219043	0.000570869	0.000267877	0.000213292	0.000473181	0.00863249	0.000630598	0.00044444	0.00239671	0.00415869	0.26311	0.45948
C_0013	2-Aminoisobutyric acid-1	2-Aminoisobutyric acid	6119	HMDB0001906	104.071	9.5715	0.000735231	0.00103951	0.000953086	0.000637085	0.00102416	0.000820817	0.000513422	0.000539697	0.000841229	0.00018685	0.000724524	0.000243433	1.16108	0.47756
C_0014	2-Aminoisobutyric acid-2 2-Aminobutyric acid	2-Aminoisobutyric acid 2-Aminobutyric acid	6119 6657	HMDB0001906 HMDB0000452	104.071	9.85604	0.000642086	0.00064659	0.000419546	0.0010764	0.000596551	0.000475073	0.000831106	0.000798498	0.000696156	0.00027476	0.000675307	0.000169062	1.03087	0.90221
A_0083	2-Deoxyglucose 6-phosphate	2-Deoxyglucose 6-phosphate	440992		243.028	10.6171	N.D.	5.69624e-05	4.29824e-05	N.D.	N.D.	7.26626e-05	5.21222e-05	5.66356e-05	4.99724e-05	9.88535e-06	6.04735e-05	1.07946e-05	0.826352	0.36
A_0077	2-Deoxyribose 1-phosphate	dR1P	5460448	HMDB0001351	213.018	11.4518	7.73622e-05	8.34737e-05	5.50798e-05	7.37149e-05	6.42578e-05	0.000100226	6.43098e-05	6.64697e-05	7.24077e-05	1.22334e-05	7.38159e-05	1.76371e-05	0.980922	0.9004
A_0025	2-Hydroxy-4-methylvaleric acid	2-Hydroxy-4-methylvaleric acid	439960	HMDB0000624	131.072	9.14995	2.66901e-05	2.64145e-05	N.D.	4.18382e-05	2.17932e-05	N.D.	5.02982e-05	2.88963e-05	3.16476e-05	8.82637e-06	3.36625e-05	1.48382e-05	0.940143	0.85178
A_0034	2-Hydroxyglutaric acid	2-Hydroxyglutaric acid	43	HMDB0000606,HMDB0000694	147.03	17.3944	0.000859188	0.000801219	0.000576795	0.000863075	0.000739085	0.00113421	0.000455226	0.000464324	0.000775069	0.000135175	0.000698211	0.000319118	1.11008	0.68008
A_0039	2-Hydroxyoctanoic acid-1	2-Hydroxyoctanoic acid	94180	HMDB0000711	159.103	8.57466	1.43656e-05	N.D.	N.D.	1.09734e-05	N.D.	N.D.	N.D.	N.D.	1.26695e-05	2.39862e-06	N.A.	N.A.	1<	N.A.
A_0016	2-Hydroxyvaleric acid	2-Hydroxyvaleric acid	98009	HMDB0001863	117.056	9.56156	8.15227e-05	7.12675e-05	5.18561e-05	0.000136109	6.80235e-05	4.30646e-05	0.000129504	9.21706e-05	8.51887e-05	3.61069e-05	8.31907e-05	3.68135e-05	1.02402	0.94075
C_0031	2-Methylserine	2-Methylserine	439656		120.066	10.664	0.00151449	0.0014007	0.00135954	0.00122253	0.00192621	0.00171301	0.00139178	0.0015044	0.00137431	0.000120558	0.00163385	0.000236006	0.841152	0.11432
A_0032	2-Oxoglutaric acid	2-OG	51	HMDB0000208	145.015	21.8598	0.00340602	0.00207015	0.00210506	0.00212913	0.00460789	0.00248517	0.00197567	0.00195842	0.00242759	0.000652735	0.00275679	0.00125803	0.880586	0.66383
A_0058	2-Phosphoglyceric acid	2-PG	439278	HMDB0003391	184.987	19.842	0.0003235	0.000376778	0.000315955	0.000269244	0.000232754	0.000394	0.000306902	0.000276622	0.00032137	4.40492e-05	0.000302569	6.81316e-05	1.06213	0.66202
A_0105	3'-AMP	3'-AMP	41211	HMDB0003540	346.057	10.0607	9.95386e-05	8.06644e-05	5.57384e-05	0.000171432	7.29109e-05	5.71616e-05	0.000136855	0.000113519	0.000101843	4.97398e-05	9.51118e-05	3.65807e-05	1.07078	0.83523
A_0097	3'-CMP 2'-CMP	3'-CMP 2'-CMP	66535 101544	HMDB0011692	322.046	10.1703	2.20194e-05	2.12156e-05	2.32243e-05	3.62408e-05	N.D.	1.67044e-05	2.88247e-05	2.59764e-05	2.5675e-05	7.09206e-06	2.38352e-05	6.33753e-06	1.07719	0.73358
C_0025	3-Amino-2-piperidone	3-Amino-2-piperidone	5200225	HMDB0000323	115.087	7.641	0.000133134	0.000119367	7.75332e-05	0.000248531	0.000116938	0.000145517	0.000192906	0.000145027	0.000144641	7.31844e-05	0.000150097	3.15108e-05	0.963653	0.89758
C_0012	3-Aminobutyric acid	3-Aminobutyric acid	10932		104.071	8.00872	8.82333e-05	0.00014194	0.000145657	0.000122368	0.000161638	0.000115789	0.00010666	0.00012768	0.00012455	2.62779e-05	0.000127942	2.40562e-05	0.973487	0.8553
A_0041	3-Hydroxy-3-methylglutaric acid	3-Hydroxy-3-methylglutaric acid	1662		161.046	15.9979	0.000240722	0.000145021	0.000138722	0.000191324	0.000238964	0.000134552	0.000161783	0.000162552	0.000178947	4.7393e-05	0.000174463	4.49291e-05	1.0257	0.89527
A_0010	3-Hydroxybutyric acid	3-HBA	441	HMDB0000011,HMDB0000357,HMDB0000442	103.04	9.88016	0.000120694	0.000108338	N.D.	0.000143161	0.000116097	8.46107e-05	0.000114415	0.000111866	0.000124064	1.76541e-05	0.000106747	1.48597e-05	1.16223	0.2426
C_0108	3-Hydroxykynurenine	3-OHKY	11811	HMDB0011631	225.088	9.93998	N.D.	8.90777e-05	9.88588e-05	0.000445531	6.27353e-05	0.000122609	3.58219e-05	N.D.	0.000211156	0.000203034	7.37221e-05	4.44246e-05	2.86421	0.36172
A_0007	3-Hydroxypropionic acid	b-Lactate	68152	HMDB0000700	89.025	10.8795	0.00101619	0.000926575	0.000639259	0.00151291	0.000974162	0.000844416	0.00125121	0.00125169	0.00102373	0.000363599	0.00108037	0.000204523	0.947578	0.79745
C_0084	3-Methoxytyramine	3-Methoxytyramine	1669	HMDB0000022	168.103	8.89598	3.7864e-05	2.18348e-05	N.D.	N.D.	3.22241e-05	N.D.	2.7837e-05	N.D.	2.98494e-05	1.13344e-05	3.00306e-05	3.10215e-06	0.993968	0.98576
A_0036	3-Phenylpropionic acid	3-Phenylpropionic acid	107	HMDB0000764	149.06	9.14053	6.93159e-05	0.000144699	9.52198e-05	0.000101797	8.50895e-05	6.65883e-05	6.79026e-05	7.09323e-05	0.000102758	3.1279e-05	7.26281e-05	8.50435e-06	1.41485	0.14808
A_0057	3-Phosphoglyceric acid	3-PG	439183	HMDB0000807	184.987	20.275	0.00242598	0.00272958	0.00211442	0.00178048	0.00138839	0.00273384	0.00217993	0.00211114	0.00226261	0.000407904	0.00210333	0.000552151	1.07573	0.66032
A_0024	3-Ureidopropionic acid	3-Ureidopropionic acid	111	HMDB0000026	131.046	9.57729	7.55567e-05	5.72207e-05	4.55821e-05	9.14242e-05	8.33668e-05	5.80499e-05	7.96757e-05	6.4872e-05	6.74459e-05	2.01934e-05	7.14911e-05	1.20069e-05	0.943417	0.7449
C_0078	4-(β-Acetylaminoethyl)imidazole	4-(b-Acetylaminoethyl)imidazole	69602		154.098	8.53928	0.0116317	0.00812475	0.00495235	0.00910899	0.0100414	0.00686964	0.00616822	0.00870198	0.00845444	0.00276264	0.00794532	0.00175892	1.06408	0.7682
A_0031	4-Acetamidobutanoic acid	4-Acetamidobutanoic acid	18189	HMDB0003681	144.067	8.8241	6.18976e-05	4.64676e-05	4.10066e-05	6.25201e-05	4.93952e-05	3.40964e-05	5.91971e-05	4.59751e-05	5.2973e-05	1.08982e-05	4.71659e-05	1.03594e-05	1.12312	0.46927
C_0064	4-Guanidinobutyric acid	4-GBA	500	HMDB0003464	146.093	8.37268	0.000112303	9.27388e-05	6.13766e-05	0.000133093	9.34403e-05	7.05478e-05	0.000103144	0.000102847	9.98779e-05	3.0501e-05	9.24946e-05	1.53093e-05	1.07982	0.68552
A_0055	4-Pyridoxic acid	4-Pyridoxic acid	6723	HMDB0000017	182.046	9.08142	2.05279e-05	1.40145e-05	N.D.	2.81135e-05	2.77222e-05	2.21197e-05	N.D.	1.41314e-05	2.08853e-05	7.05627e-06	2.13244e-05	6.83023e-06	0.979408	0.94199
C_0129	5'-Deoxy-5'-methylthioadenosine	MTA	439176	HMDB0001173	298.099	10.3479	1.84269e-05	1.67251e-05	N.D.	3.97353e-05	N.D.	1.02674e-05	3.98021e-05	2.27983e-05	2.49625e-05	1.28219e-05	2.42893e-05	1.48237e-05	1.02772	0.95547
C_0046	5-Amino-4-oxovaleric acid	5-ALA	137	HMDB0001149	132.066	8.06129	0.000281315	0.000281983	0.000303138	0.000251584	0.000408603	0.000465231	0.00029915	0.000324143	0.000279505	2.11938e-05	0.000374282	7.66122e-05	0.746777	0.085782
A_0019	5-Oxo-2-tetrahydrofurancarboxylic acid	5-Oxo-2-tetrahydrofurancarboxylic acid	251524		129.019	10.5926	N.D.	N.D.	N.D.	N.D.	N.D.	N.D.	2.53702e-05	N.D.	N.A.	N.A.	2.53702e-05	N.A.	<1	N.A.
A_0018	5-Oxoproline	Oxoproline	7405	HMDB0000267	128.036	9.84882	0.00287481	0.00247102	0.0020636	0.00455458	0.00272779	0.00200891	0.00393277	0.0032506	0.002991	0.00109373	0.00298002	0.000813964	1.00369	0.98771
A_0091	6-Phosphogluconic acid	6-PG	91493	HMDB0001316	275.018	15.2272	0.000177686	0.000152061	0.000126902	0.000141927	0.000277703	0.000168304	0.000122291	0.000128752	0.000149644	2.13614e-05	0.000174263	7.18971e-05	0.858727	0.55188
C_0111	7,8-Dihydrobiopterin	7,8-Dihydrobiopterin	119055	HMDB0000038	240.109	11.3371	N.D.	2.26513e-05	N.D.	2.97259e-05	2.80224e-05	2.64304e-05	N.D.	N.D.	2.61886e-05	5.00245e-06	2.72264e-05	1.12569e-06	0.961882	0.81909
A_0040	8-Hydroxyoctanoic acid 2-Hydroxyoctanoic acid-2	8-Hydroxyoctanoic acid 2-Hydroxyoctanoic acid	69820 94180	HMDB0000711	159.104	8.46745	0.000399136	0.000183836	0.000176505	0.000132472	0.000350373	0.000140053	0.000118118	0.000129248	0.000222987	0.000119603	0.000184448	0.000110979	1.20894	0.65342
C_0010	Acetoacetamide	Acetoacetamide	80077		102.056	12.0471	0.000303226	0.00037991	0.000316942	0.000281337	0.000631199	0.00058077	0.000440436	0.000494149	0.000320354	4.23253e-05	0.000536638	8.55368e-05	0.596964	0.0085052	**
C_0065	Acetylcholine	Acetylcholine	187	HMDB0000895	146.118	7.63271	0.000150934	8.25984e-05	0.000132812	6.98187e-05	7.59546e-05	5.5434e-05	4.57358e-05	4.57905e-05	0.000109041	3.89772e-05	5.57287e-05	1.42338e-05	1.95664	0.065442
C_0055	Adenine	Adenine	190	HMDB0000034	136.063	7.65198	0.000176954	0.000151106	9.62588e-05	0.000306856	8.7267e-05	5.74575e-05	0.000308356	0.000249182	0.000182794	8.92896e-05	0.000175566	0.000122201	1.04117	0.92729
C_0122	Adenosine	Adenosine	60961	HMDB0000050	268.107	10.1021	N.D.	2.66285e-05	N.D.	2.45562e-05	N.D.	1.3465e-05	2.40278e-05	1.96729e-05	2.55923e-05	1.46536e-06	1.90552e-05	5.30838e-06	1.34306	0.15814
A_0033	Adipic acid	Adipic acid	196	HMDB0000448	145.051	15.4287	N.D.	N.D.	N.D.	7.93439e-05	0.000219254	N.D.	N.D.	N.D.	7.93439e-05	N.A.	0.000219254	N.A.	0.361882	N.A.
A_0119	ADP	ADP	6022	HMDB0001341	426.023	11.3078	0.000377195	0.00022927	0.00027942	0.00045807	0.000873409	0.000278445	0.00031757	0.000335406	0.000335989	0.000101965	0.000451207	0.000282471	0.744644	0.48813
C_0007	Ala	Ala	602	HMDB0000161,HMDB0001310	90.056	9.15183	0.100671	0.07601	0.0723018	0.0948582	0.0918629	0.0642435	0.0848957	0.082268	0.0859603	0.0139181	0.0808175	0.0117677	1.06363	0.59353
C_0029	allo-Threonine	allo-Threonine	99289	HMDB0004041	120.065	11.2311	8.05351e-05	0.000105092	0.000115511	0.000108097	0.000146706	0.000127081	7.2474e-05	7.34586e-05	0.000102308	1.51616e-05	0.00010493	3.77699e-05	0.975019	0.90381
A_0104	AMP	AMP	6083	HMDB0000045	346.057	9.61734	5.14963e-05	3.6877e-05	2.63094e-05	6.81175e-05	0.000154796	3.46695e-05	4.01557e-05	4.18982e-05	4.57e-05	1.81658e-05	6.78797e-05	5.80257e-05	0.67325	0.51048
C_0087	Arg	Arg	6322	HMDB0000517,HMDB0003416	175.12	7.09758	0.0390186	0.0326631	0.0348367	0.0357721	0.0412573	0.0364859	0.0329481	0.0333726	0.0355726	0.00264078	0.036016	0.00383368	0.987689	0.85597
C_0127	Argininosuccinic acid	ArgSuccinate	16950	HMDB0000052	291.131	9.61	0.000178313	0.000169464	0.00018738	0.000162296	0.000207308	0.000237824	0.000142506	0.000203998	0.000174363	1.08727e-05	0.000197909	3.99504e-05	0.881027	0.32831
A_0101	Ascorbate 2-glucoside	Ascorbate 2-glucoside	54693473		337.079	7.43256	0.000584044	0.000443848	0.000472702	0.000410002	0.000540062	0.000408068	0.000389092	0.000405264	0.000477649	7.54165e-05	0.000435622	7.01272e-05	1.09648	0.44573
C_0052	Asn	Asn	236	HMDB0000168,HMDB0033780	133.061	10.7808	0.00963126	0.00756892	0.00693506	0.00877428	0.00980871	0.00706854	0.00828667	0.00819768	0.00822738	0.00120742	0.0083404	0.00112499	0.986449	0.89556
C_0054	Asp	Asp	424	HMDB0000191,HMDB0006483	134.045	11.9979	0.00294688	0.00322713	0.00267798	0.00657896	0.00256384	0.00264789	0.00541975	0.00461086	0.00385774	0.00182795	0.00381058	0.00143016	1.01237	0.96898
A_0129	ATP	ATP	5957	HMDB0000538	505.989	12.2182	0.00321848	0.00188515	0.00412076	0.00291656	0.00515761	0.00260204	0.00365483	0.00316206	0.00303524	0.000921723	0.00364414	0.00109682	0.83291	0.42886
A_0060	Azelaic acid	Azelaic acid	2266	HMDB0000784	187.098	12.5323	0.000115121	7.44967e-05	8.72819e-05	9.49344e-05	0.00010492	7.73616e-05	6.66866e-05	7.15107e-05	9.29585e-05	1.70112e-05	8.01196e-05	1.70998e-05	1.16025	0.32802
C_0028	Betaine	Betaine	247	HMDB0000043	118.087	11.677	0.0307519	0.0255913	0.0202877	0.0414577	0.0285602	0.0235823	0.0382668	0.0318286	0.0295221	0.00903135	0.0305595	0.00615605	0.966055	0.85652
C_0110	Biopterin	Biopterin	2380	HMDB0000468,HMDB0000633	238.093	12.3619	2.70656e-05	2.12817e-05	1.42376e-05	3.80029e-05	3.23534e-05	3.1127e-05	N.D.	N.D.	2.5147e-05	1.00484e-05	3.17402e-05	8.67253e-07	0.792276	0.28134
A_0100	cAMP	cAMP	6076	HMDB0000058	328.046	7.90744	0.000163634	0.000156291	0.000114666	0.000478151	0.000120664	9.60144e-05	0.000416978	0.000296731	0.000228186	0.000168033	0.000232597	0.000151979	0.981035	0.97022
C_0104	Carboxymethyllysine	Carboxymethyllysine	123800		205.119	9.37751	0.000475303	0.000432377	0.000427284	0.000430847	0.000520564	0.000535154	0.000403637	0.000353435	0.000441453	2.26677e-05	0.000453197	8.88144e-05	0.974085	0.81253
C_0081	Carnitine	Carnitine	85	HMDB0000062	162.113	8.62194	0.00733879	0.00484636	0.00483941	0.00718896	0.00514626	0.00455785	0.00481288	0.00515031	0.00605338	0.0013991	0.00491683	0.000286837	1.23116	0.2027
A_0095	cCMP 2',3'-cCMP	cCMP 2',3'-cCMP	19236 68934	HMDB0011691	304.035	7.98969	0.000122892	0.000112665	7.05396e-05	0.000259062	0.000108445	7.65307e-05	0.00019865	0.000160321	0.00014129	8.17182e-05	0.000135987	5.41985e-05	1.039	0.91791
A_0127	CDP-choline	CDP-choline	13804	HMDB0001413	487.102	7.07884	3.12432e-05	2.13447e-05	2.28084e-05	5.17048e-05	3.01258e-05	1.96556e-05	4.9248e-05	3.81244e-05	3.17753e-05	1.39842e-05	3.42884e-05	1.2516e-05	0.926705	0.79791
A_0103	cGMP	cGMP	24316	HMDB0001314	344.041	8.06472	0.00045911	0.000248645	0.000190093	0.000956681	0.000313958	0.000165124	0.000682453	0.000522695	0.000463632	0.000348406	0.000421057	0.000227764	1.10111	0.84573
C_0018	Choline	Choline	305	HMDB0000097	104.107	6.83818	0.00961809	0.00839151	0.01031	0.00956659	0.0098058	0.0088884	0.00820037	0.00787826	0.00947155	0.000795824	0.00869321	0.000853032	1.08953	0.23072
A_0050	cis-Aconitic acid	cis-Aconitic acid	643757	HMDB0000072	173.01	28.7837	0.000691942	0.000783394	0.00103671	0.000706158	0.00123055	0.000723302	0.000582298	0.000520298	0.00080455	0.000159902	0.000764113	0.000322353	1.05292	0.83224
A_0020	Citraconic acid	Citraconic acid	643798	HMDB0000634	129.019	17.3901	N.D.	2.57041e-05	N.D.	2.97263e-05	N.D.	2.63889e-05	N.D.	N.D.	2.77152e-05	2.84412e-06	2.63889e-05	N.A.	1.05026	N.A.
A_0067	Citric acid	Citric acid	311	HMDB0000094	191.02	26.6147	0.0254725	0.0324773	0.03199	0.0256464	0.0281008	0.0315628	0.0240369	0.0235724	0.0288965	0.00385916	0.0268182	0.00376066	1.0775	0.46977
C_0088	Citrulline	Citrulline	9750	HMDB0000904	176.103	11.4396	0.000496099	0.000378462	0.000329849	0.000564187	0.000431422	0.000386964	0.000481605	0.000446736	0.000442149	0.000107193	0.000436682	3.92375e-05	1.01252	0.92853
C_0047	Creatine	Creatine	586	HMDB0000064	132.078	8.99102	N.D.	N.D.	N.D.	5.82418e-05	N.D.	N.D.	N.D.	2.55118e-05	5.82418e-05	N.A.	2.55118e-05	N.A.	2.28293	N.A.
A_0125	CTP	CTP	6176	HMDB0000082	481.978	12.8572	N.D.	1.60812e-05	N.D.	N.D.	N.D.	N.D.	1.99258e-05	N.D.	1.60812e-05	N.A.	1.99258e-05	N.A.	0.807054	N.A.
C_0034	Cys	Cys	594	HMDB0000574,HMDB0003417	122.026	11.7163	2.27811e-05	1.76733e-05	2.85681e-05	1.8644e-05	1.80352e-05	N.D.	1.2893e-05	1.48032e-05	2.19166e-05	4.95668e-06	1.52438e-05	2.59928e-06	1.43774	0.073287
C_0107	Cystathionine	Cystathionine	834	HMDB0000099	223.076	10.1406	0.000198238	0.000178761	0.000125106	0.000291374	0.000197126	0.000170973	0.000233929	0.000218098	0.00019837	6.92868e-05	0.000205032	2.72533e-05	0.967507	0.86687
C_0112	Cystine	Cystine	595	HMDB0000192	241.032	11.3601	0.000515013	0.000585326	0.000467273	0.000405135	0.000580422	0.000488289	0.000184579	0.000351642	0.000493187	7.61373e-05	0.000401233	0.000172323	1.22918	0.38264
C_0020	Diethanolamine	Diethanolamine	8113	HMDB0004437	106.087	7.67953	0.000309008	7.36695e-05	0.000138755	0.000216303	0.0002565	0.000145542	0.000199548	0.000250297	0.000184434	0.000101472	0.000212972	5.16877e-05	0.866002	0.63998
A_0045	Dihydroxyacetone phosphate	DHAP	668	HMDB0001473	168.992	13.0983	0.000349406	0.000373807	0.000398176	0.000247234	0.000206875	0.000413369	0.000315248	0.000293122	0.000342156	6.63394e-05	0.000307154	8.48527e-05	1.11396	0.54114
C_0098	DOPA	DOPA	6047	HMDB0000181,HMDB0000609	198.077	12.1445	0.00154372	0.00384749	0.00377403	0.00167546	0.0016315	0.00308809	0.000722566	0.000922084	0.00271017	0.00127234	0.00159106	0.00107153	1.70337	0.22841
C_0119	Dyphylline	Dyphylline	3182		255.109	25.4005	0.00220691	0.00208893	0.00246036	0.00190686	0.00244044	0.00145432	0.00155414	0.00159382	0.00216576	0.000231959	0.00176068	0.000456956	1.23007	0.18186
C_0062	Ectoine	Ectoine	126041		143.082	9.62144	N.D.	N.D.	N.D.	6.43465e-05	N.D.	N.D.	4.95695e-05	N.D.	6.43465e-05	N.A.	4.95695e-05	N.A.	1.29811	N.A.
C_0002	Ethanolamine	Ethanolamine	700	HMDB0000149	62.0604	6.31225	0.00241995	0.00171505	0.00163086	0.0020889	0.0026448	0.00183319	0.00157501	0.00183496	0.00196369	0.000363525	0.00197199	0.000464869	0.995789	0.97851
A_0030	Ethanolamine phosphate	EAP	1015	HMDB0000224	140.012	8.427	0.0174367	0.0197245	0.0169248	0.0196152	0.0211957	0.0187561	0.0173469	0.017164	0.0184253	0.00145287	0.0186157	0.00186129	0.989774	0.8775
A_0111	FAD_divalent	FAD	643975		391.572	8.20818	2.10381e-05	1.8277e-05	2.16645e-05	1.90375e-05	1.8388e-05	1.63605e-05	1.4896e-05	2.04395e-05	2.00043e-05	1.60657e-06	1.7521e-05	2.41568e-06	1.14173	0.14512
A_0102	Fructose 1,6-diphosphate	F1,6P	172313	HMDB0001058	338.991	15.1249	9.93423e-05	7.99862e-05	0.000106659	7.88696e-05	0.00011161	9.41806e-05	8.78837e-05	8.2667e-05	9.12142e-05	1.3941e-05	9.40853e-05	1.25957e-05	0.969484	0.77032
A_0088	Fructose 6-phosphate	F6P	603	HMDB0000124	259.024	10.3592	0.0028562	0.00268078	0.00251294	0.00237782	0.00278271	0.00259391	0.00247053	0.00212524	0.00260694	0.000207296	0.0024931	0.000276809	1.04566	0.53659
A_0011	Fumaric acid	Fumaric acid	444972	HMDB0000134	115.004	25.8762	0.00210868	0.00201151	0.00180197	0.00210089	0.00197777	0.00178341	0.00163839	0.00163345	0.00200576	0.000142837	0.00175826	0.000162031	1.14077	0.062481
C_0015	GABA	GABA	119	HMDB0000112	104.071	7.725	0.0125671	0.008988	0.00911803	0.0120044	0.0130816	0.00892037	0.0104172	0.00998118	0.0106694	0.00188126	0.0106001	0.00176972	1.00654	0.95895
C_0090	Galactosamine Glucosamine	Galactosamine Glucosamine	24154 439213	HMDB0001514	180.088	9.47798	0.000143758	0.000100693	0.000102728	0.000233682	0.000210831	0.000119537	0.00017364	0.000179528	0.000145215	6.22253e-05	0.000170884	3.79236e-05	0.84979	0.51283
A_0121	GDP	GDP	8977	HMDB0001201	442.018	11.047	2.39034e-05	2.33145e-05	1.99313e-05	3.6051e-05	5.27202e-05	2.33804e-05	1.86822e-05	2.08802e-05	2.58001e-05	7.05455e-06	2.89158e-05	1.59853e-05	0.892249	0.73886
A_0134	GDP-glucose GDP-mannose GDP-galactose	GDP-glucose GDP-Man GDP-galactose	46173703 18396 439695	HMDB0003351 HMDB0001163	604.071	8.61375	4.54518e-05	4.47238e-05	3.0157e-05	5.44561e-05	5.31609e-05	3.44689e-05	4.03767e-05	4.61404e-05	4.36972e-05	1.00536e-05	4.35367e-05	7.99197e-06	1.00368	0.98092
C_0068	Gln	Gln	738	HMDB0000641,HMDB0003423	147.077	11.0759	0.0728455	0.0657009	0.0715907	0.0706626	0.0806638	0.0716963	0.0688457	0.0679788	0.0701999	0.00312989	0.0722961	0.00580006	0.971005	0.55492
C_0071	Glu	Glu	611	HMDB0000148,HMDB0003339	148.061	11.3011	0.0330447	0.0256102	0.020333	0.0442604	0.0346375	0.0209039	0.0367102	0.0324883	0.0308121	0.0103717	0.031185	0.00706746	0.988042	0.95479
A_0071	Gluconic acid	Gluconic acid	10690	HMDB0000625	195.052	8.50219	0.00784997	0.0119329	0.0104236	0.0105397	0.00992498	0.0177476	0.00896482	0.00926827	0.0101865	0.00170198	0.0114764	0.00419997	0.887605	0.59991
C_0089	Gluconolactone	1,5-Gluconolactone	7027	HMDB0000150	179.056	26.4728	0.00473523	0.00755999	0.0065564	0.00625286	0.00628914	0.0111478	0.0055466	0.00559785	0.00627612	0.0011693	0.00714534	0.00268969	0.878352	0.58454
A_0084	Glucosamine 6-phosphate	Glc-6P	440997	HMDB0001254	258.04	9.26044	4.188e-05	4.54342e-05	4.45075e-05	3.91185e-05	4.7953e-05	4.86232e-05	4.75069e-05	3.95843e-05	4.27351e-05	2.8424e-06	4.59169e-05	4.24654e-06	0.930706	0.26582
A_0087	Glucose 1-phosphate	G1P	65533	HMDB0001586	259.024	10.5155	0.000822842	0.00084859	0.000769454	0.000773548	0.00080819	0.000873585	0.000755026	0.000721884	0.000803609	3.85724e-05	0.000789671	6.62819e-05	1.01765	0.73163
A_0086	Glucose 6-phosphate	G6P	5958	HMDB0001401	259.023	10.2434	0.0117337	0.011214	0.0107468	0.0101799	0.0120479	0.0104425	0.01003	0.00925824	0.0109686	0.000662533	0.0104446	0.00117612	1.05017	0.47457
A_0069	Glucuronic acid-1 Galacturonic acid-1	Glucuronic acid Galacturonic acid	94715 439215	HMDB0000127 HMDB0002545	193.036	8.45208	9.35333e-05	5.52186e-05	5.0123e-05	5.66065e-05	7.62761e-05	5.01418e-05	4.1648e-05	4.1485e-05	6.38703e-05	1.99708e-05	5.23877e-05	1.64307e-05	1.21919	0.40993
A_0070	Glucuronic acid-2 Galacturonic acid-2	Glucuronic acid Galacturonic acid	94715 439215	HMDB0000127 HMDB0002545	193.036	8.58005	N.D.	3.55207e-05	6.75586e-05	4.77202e-05	N.D.	7.40666e-05	2.37673e-05	N.D.	5.02665e-05	1.617e-05	4.89169e-05	3.5567e-05	1.02759	0.96655
A_0023	Glutaric acid	Glutaric acid	743	HMDB0000661	131.036	17.3126	0.000127171	9.61966e-05	N.D.	9.34165e-05	0.000139212	9.26047e-05	7.94822e-05	9.40713e-05	0.000105595	1.87371e-05	0.000101343	2.60843e-05	1.04196	0.81185
C_0131	Glutathione (GSH)	GSH	124886	HMDB0000125	308.097	13.9453	N.D.	N.D.	N.D.	2.12838e-05	N.D.	N.D.	2.14882e-05	1.89703e-05	2.12838e-05	N.A.	2.02293e-05	1.78043e-06	1.05213	N.A.
C_0003	Gly	Gly	750	HMDB0000123	76.0396	8.39606	0.0132916	0.0124647	0.0119187	0.014828	0.0155928	0.0151631	0.0130568	0.0124991	0.0131258	0.00126745	0.0140779	0.0015284	0.932364	0.37575
C_0097	Gly-Asp	Gly-Asp	97363		191.067	10.2574	N.D.	2.20982e-05	N.D.	N.D.	N.D.	N.D.	N.D.	N.D.	2.20982e-05	N.A.	N.A.	N.A.	1<	N.A.
C_0051	Gly-Gly	Gly-Gly	11163	HMDB0011733	133.061	8.46991	N.D.	N.D.	N.D.	2.82685e-05	N.D.	1.81616e-05	N.D.	N.D.	2.82685e-05	N.A.	1.81616e-05	N.A.	1.5565	N.A.
C_0008	Glycerol	Glycerol	753	HMDB0000131	93.0551	25.3765	0.00656713	0.00680818	0.00838192	0.00476926	0.00635582	0.00484971	0.0039261	0.00428141	0.00663162	0.00147956	0.00485326	0.0010715	1.36643	0.10416
A_0047	Glycerol 2-phosphate	Glycerol 2-phosphate	2526		171.006	13.1665	N.D.	1.21416e-05	1.61877e-05	3.20981e-05	N.D.	3.2893e-05	1.91797e-05	1.76849e-05	2.01425e-05	1.05497e-05	2.32525e-05	8.3823e-06	0.866249	0.71074
A_0048	Glycerol 3-phosphate	G3P	439162	HMDB0000126	171.007	12.5827	0.0103621	0.010321	0.00950406	0.00874754	0.0107239	0.0106674	0.00880802	0.00866051	0.00973367	0.000767042	0.00971494	0.00113423	1.00193	0.97918
C_0120	Glycerophosphocholine	GPCho	439285	HMDB0000086	258.111	24.8596	0.000165006	0.00011539	9.18019e-05	0.000153469	0.000100357	6.83494e-05	0.000114718	7.45246e-05	0.000131417	3.38662e-05	8.94872e-05	2.17978e-05	1.46855	0.09048
A_0131	GTP	GTP	6830	HMDB0001273	521.983	11.9012	0.000126739	7.8856e-05	9.6745e-05	0.000101575	0.00016421	9.21176e-05	0.000109993	9.58067e-05	0.000100979	1.97593e-05	0.000115532	3.33543e-05	0.874036	0.48742
C_0126	Guanosine	Guanosine	6802	HMDB0000133	284.1	13.0967	0.000180995	0.000155083	0.00013665	0.00027372	0.000111572	0.000127056	0.000279762	0.000188201	0.000186612	6.0854e-05	0.000176648	7.62894e-05	1.05641	0.84526
A_0013	Hexanoic acid	Hexanoic acid	8892	HMDB0000535	115.076	9.24185	2.75929e-05	2.10864e-05	N.D.	2.23896e-05	3.00457e-05	1.66471e-05	1.71346e-05	1.74645e-05	2.36896e-05	3.44257e-06	2.0323e-05	6.49054e-06	1.16566	0.41942
C_0079	His	His	773	HMDB0000177	156.078	7.26862	0.0589688	0.0574067	0.0599105	0.0610611	0.0733821	0.0706506	0.064607	0.0667619	0.0593368	0.00154521	0.0688504	0.00392195	0.861822	0.011289	*
C_0022	Histamine	Histamine	774	HMDB0000870	112.087	4.68951	0.00188791	0.00161709	0.00204013	0.00178751	0.00206571	0.00189775	0.00133989	0.00158483	0.00183316	0.000177578	0.00172204	0.000323442	1.06453	0.57509
C_0030	Homoserine	Homoserine	12647	HMDB0000719	120.066	10.3372	0.00078034	0.000605528	0.000584765	0.000638818	0.000886374	0.000787842	0.000733604	0.000742532	0.000652363	8.81754e-05	0.000787588	7.00074e-05	0.828305	0.055261
C_0045	Hydroxyproline	Hydroxyproline	5810	HMDB0000725	132.066	12.5623	7.71911e-05	6.01051e-05	N.D.	7.72983e-05	6.01496e-05	6.37528e-05	6.87135e-05	7.46942e-05	7.15315e-05	9.89571e-06	6.68275e-05	6.3111e-06	1.07039	0.52006
C_0056	Hypoxanthine	Hypoxanthine	790	HMDB0000157	137.047	11.4644	0.000401143	0.000318383	0.000222819	0.000411983	0.000399457	0.000293458	0.000230608	0.000277456	0.000338582	8.77696e-05	0.000300245	7.13154e-05	1.12769	0.52407
A_0120	IDP	IDP	6831	HMDB0003335	427.005	11.5396	0.000170464	0.000130523	9.02283e-05	0.000167226	0.000203229	0.000108965	7.93993e-05	6.76542e-05	0.00013961	3.75755e-05	0.000114812	6.14538e-05	1.21599	0.52194
C_0048	Ile	Ile	791	HMDB0000172	132.102	10.4937	0.0077337	0.00754166	0.00675322	0.00809773	0.00771363	0.00802691	0.0073301	0.00736429	0.00753158	0.000567838	0.00760873	0.000328258	0.98986	0.8237
C_0039	Imidazole-4-acetic acid	Imidazole-4-acetic acid	96215	HMDB0002024	127.051	8.09853	8.52376e-05	5.85247e-05	6.80931e-05	7.14686e-05	8.1934e-05	4.77147e-05	4.82753e-05	6.00606e-05	7.0831e-05	1.10589e-05	5.94961e-05	1.60051e-05	1.19051	0.29336
A_0106	IMP	IMP	8582	HMDB0000175	347.041	9.94217	0.000209596	0.00014092	0.000245034	0.000180888	0.000242128	0.000158333	0.000108473	0.000101151	0.00019411	4.41099e-05	0.000152521	6.49164e-05	1.27267	0.33527
C_0123	Inosine	Inosine	6021	HMDB0000195	269.089	21.8908	0.00181253	0.0015281	0.000952313	0.00174805	0.00130115	0.0012178	0.00142406	0.00117165	0.00151025	0.00039138	0.00127867	0.000110757	1.18111	0.32715
A_0017	Isethionic acid	Isethionic acid	7866	HMDB0003903	124.992	12.0521	2.70434e-05	3.15489e-05	2.47149e-05	2.16306e-05	3.56542e-05	2.81654e-05	2.27171e-05	4.77105e-05	2.62344e-05	4.17938e-06	3.35618e-05	1.08212e-05	0.781675	0.27713
A_0005	Isobutyric acid Butyric acid	Isobutyric acid Butyric acid	6590 264	HMDB0001873 HMDB0000039	87.0457	10.256	8.08162e-05	6.82967e-05	N.D.	0.000105623	5.26001e-05	4.38382e-05	0.000109302	7.95268e-05	8.49121e-05	1.89974e-05	7.13167e-05	2.95277e-05	1.19063	0.49327
A_0065	Isocitric acid	Isocitric acid	1198	HMDB0000193	191.02	29.4502	0.000610027	0.000532391	0.00080124	0.0005352	0.000653995	0.000674393	0.000505138	0.000514403	0.000619715	0.000126245	0.000586982	8.96243e-05	1.05576	0.6887
A_0008	Isovaleric acid Valeric acid	Isovaleric acid Valeric acid	10430 7991	HMDB0000718 HMDB0000892	101.062	9.53076	N.D.	N.D.	N.D.	4.63604e-05	N.D.	N.D.	4.76451e-05	N.D.	4.63604e-05	N.A.	4.76451e-05	N.A.	0.973036	N.A.
A_0049	Isovalerylalanine N-Acetylleucine	Isovalerylalanine N-Acetylleucine	129285 70912	HMDB0000747 HMDB0011756	172.098	8.34282	2.28044e-05	N.D.	N.D.	1.75828e-05	N.D.	N.D.	1.75215e-05	1.5674e-05	2.01936e-05	3.69222e-06	1.65977e-05	1.30639e-06	1.21665	0.38409
A_0130	ITP	ITP	8583	HMDB0000189	506.973	12.4375	0.00105622	0.00073163	0.000890151	0.000722191	0.000922564	0.00056388	0.000413716	0.00034064	0.000850049	0.000157572	0.0005602	0.000258834	1.5174	0.11447
C_0106	Kynurenine	Kynurenine	846	HMDB0000684	209.093	10.1104	0.000169709	0.000218928	0.000232105	0.000214983	0.000197159	0.000277495	0.00011064	0.000157795	0.000208931	2.71536e-05	0.000185772	7.06404e-05	1.12466	0.57467
A_0006	Lactic acid	Lactic acid	612	HMDB0000190,HMDB0001311	89.025	11.1402	0.00514975	0.00593445	0.0055024	0.0190779	0.00355541	0.0123281	0.00684976	0.00830882	0.00891613	0.00678213	0.00776052	0.00363665	1.14891	0.77704
A_0073	Lauric acid	Lauric acid	3893	HMDB0000638	199.171	8.03552	6.99439e-05	5.87707e-05	6.65187e-05	5.45826e-05	0.000100433	6.61585e-05	4.74793e-05	6.18695e-05	6.2454e-05	7.02725e-06	6.8985e-05	2.24357e-05	0.905326	0.61133
C_0049	Leu	Leu	857	HMDB0000687	132.102	10.6119	0.0117617	0.0115267	0.00977167	0.0119336	0.0123162	0.0116241	0.010033	0.0106772	0.0112484	0.000998541	0.0111626	0.00100918	1.00769	0.90772
C_0105	Lipoamide	Lipoamide	863	HMDB0000962	206.064	25.478	4.36116e-05	N.D.	N.D.	4.17702e-05	N.D.	3.28257e-05	N.D.	N.D.	4.26909e-05	1.30202e-06	3.28257e-05	N.A.	1.30053	N.A.
C_0069	Lys	Lys	866	HMDB0000182,HMDB0003405	147.113	6.85887	0.0341561	0.0327488	0.0275668	0.0359895	0.0288789	0.029464	0.0319967	0.0330204	0.0326153	0.00361777	0.03084	0.0019859	1.05757	0.43165
A_0026	Malic acid	Malic acid	525	HMDB0000156,HMDB0000744	133.014	21.7586	0.0229091	0.022507	0.020892	0.0214724	0.02365	0.0197899	0.0193559	0.0190031	0.0219451	0.000926934	0.0204497	0.00215767	1.07313	0.27068
C_0072	Met	Met	876	HMDB0000696	150.059	11.0472	0.00161944	0.00158075	0.00156243	0.00183308	0.00181228	0.00193882	0.00169667	0.00164623	0.00164892	0.000125049	0.0017735	0.0001303	0.929759	0.21701
C_0082	Methionine sulfoxide	Methionine sulfoxide	158980	HMDB0002005	166.054	12.3597	0.0187431	0.0281647	0.0315093	0.0268048	0.0162762	0.0239406	0.0161873	0.0161133	0.0263055	0.00541523	0.0181293	0.00387477	1.45099	0.05361
C_0043	Mevalolactone	Mevalolactone	5325923	HMDB0006024	131.071	25.6225	0.0099202	0.00986742	0.00894146	0.0112178	0.00910741	0.00594463	0.00566564	0.00533064	0.00998673	0.000935755	0.00651208	0.00174833	1.53357	0.019809	*
A_0035	Mevalonic acid	Mevalonic acid	134965	HMDB0000227	147.066	8.93422	0.0129023	0.012619	0.0107791	0.0147973	0.0114444	0.0079173	0.00757441	0.00718203	0.0127744	0.00164455	0.00852953	0.00196631	1.49767	0.016917	*
A_0076	Mucic acid	Mucic acid	3037582	HMDB0000639	209.028	14.5319	1.99784e-05	N.D.	N.D.	1.69503e-05	2.79626e-05	1.53864e-05	1.35695e-05	1.58668e-05	1.84643e-05	2.14114e-06	1.81963e-05	6.58558e-06	1.01473	0.94469
A_0085	myo-Inositol 1-phosphate myo-Inositol 3-phosphate	Myoinositol 1-phosphate Myoinositol 3-phosphate	107737 440194	HMDB0000213 HMDB0006814	259.023	10.6535	0.00023715	0.000249678	0.000170682	0.000207294	0.000185082	0.000219621	0.000205366	0.000218168	0.000216201	3.51708e-05	0.000207059	1.59905e-05	1.04415	0.65966
A_0022	N-Acetyl-β-alanine	N-Acetyl-b-alanine	76406		130.052	9.27991	3.46187e-05	2.04083e-05	2.54428e-05	2.52674e-05	3.75371e-05	2.45551e-05	2.09484e-05	2.8731e-05	2.64343e-05	5.93415e-06	2.79429e-05	7.14307e-06	0.94601	0.75664
A_0021	N-Acetylalanine	N-Acetylalanine	88064	HMDB0000766	130.051	9.21579	0.000117633	9.07393e-05	7.02969e-05	0.000143224	9.60261e-05	6.79063e-05	0.00012862	9.90297e-05	0.000105473	3.1767e-05	9.78954e-05	2.48201e-05	1.07741	0.72062
A_0051	N-Acetylasparagine	N-Acetylasparagine	99715	HMDB0006028	173.056	8.7362	5.91501e-05	4.74363e-05	N.D.	7.37149e-05	6.25352e-05	3.95977e-05	7.92058e-05	6.17593e-05	6.01005e-05	1.3165e-05	6.07745e-05	1.62506e-05	0.988909	0.95408
A_0053	N-Acetylaspartic acid	N-Acetylaspartic acid	65065	HMDB0000812	174.041	15.0914	0.00472608	0.00390712	0.00398828	0.0043297	0.00529065	0.00390358	0.00362675	0.00344849	0.00423779	0.000373486	0.00406737	0.00083674	1.0419	0.72812
A_0094	N-Acetylglucosamine 1-phosphate	GlcNAc-P	440272	HMDB0001367	300.05	9.89893	0.00032248	0.000329503	0.00026857	0.000311431	0.000338315	0.000328844	0.000253149	0.000274033	0.000307996	2.73162e-05	0.000298585	4.14781e-05	1.03152	0.71972
A_0093	N-Acetylglucosamine 6-phosphate	NAcGlcNP	440996	HMDB0001062	300.05	9.51415	0.000194563	0.000152739	0.000131581	0.000192683	0.000204111	0.000149337	0.000143295	0.000141176	0.000167892	3.09518e-05	0.000159479	2.99544e-05	1.05275	0.70959
A_0062	N-Acetylglutamic acid	N-AcGlu	70914	HMDB0001138	188.057	13.6626	0.000533568	0.000433385	0.000420326	0.000473565	0.000515504	0.000408899	0.000410566	0.000389866	0.000465211	5.0892e-05	0.000431209	5.69762e-05	1.07885	0.40807
A_0059	N-Acetylglutamine	N-Acetylglutamine	25561	HMDB0006029	187.073	8.46046	4.6747e-05	3.5101e-05	3.03303e-05	3.8328e-05	3.40518e-05	3.28644e-05	1.95113e-05	2.80148e-05	3.76266e-05	6.91108e-06	2.86106e-05	6.60439e-06	1.31513	0.1083
A_0014	N-Acetylglycine	N-Acetylglycine	10972	HMDB0000532	116.035	9.90484	2.93984e-05	3.10322e-05	1.94807e-05	3.02323e-05	N.D.	N.D.	2.47346e-05	N.D.	2.75359e-05	5.4114e-06	2.47346e-05	N.A.	1.11326	N.A.
C_0099	N-Acetylhistidine	N-Acetylhistidine	75619		198.089	10.0422	N.D.	2.95521e-05	N.D.	2.64811e-05	3.18363e-05	3.2376e-05	N.D.	2.5318e-05	2.80166e-05	2.17155e-06	2.98434e-05	3.92843e-06	0.938785	0.55257
A_0064	N-Acetylmethionine	N-Acetylmethionine	448580	HMDB0011745	190.056	8.48273	N.D.	N.D.	8.31917e-06	1.41358e-05	N.D.	N.D.	N.D.	9.36581e-06	1.12275e-05	4.11299e-06	9.36581e-06	N.A.	1.19877	N.A.
C_0086	N-Acetylornithine	N-AcOrn	439232	HMDB0003357	175.109	9.77667	8.59343e-05	4.8674e-05	N.D.	0.000117694	9.49271e-05	6.82495e-05	7.89204e-05	4.88674e-05	8.41006e-05	3.45463e-05	7.27411e-05	1.93264e-05	1.15616	0.64427
C_0044	N-Acetylputrescine	N-Acetylputrescine	122356	HMDB0002064	131.119	8.55974	5.12053e-05	3.02632e-05	N.D.	5.38696e-05	4.57667e-05	3.15267e-05	3.63102e-05	3.20775e-05	4.51127e-05	1.29288e-05	3.64203e-05	6.58722e-06	1.23867	0.37025
C_0070	N-Acetylserine	N-Acetylserine	65249	HMDB0002931	148.06	26.8816	N.D.	N.D.	N.D.	0.000147282	0.000130157	N.D.	0.000141627	N.D.	0.000147282	N.A.	0.000135892	8.11045e-06	1.08382	N.A.
A_0054	N-Carbamoylaspartic acid	Carbamoyl-Asp	93072	HMDB0000828	175.036	16.04	3.48542e-05	3.5553e-05	3.06076e-05	N.D.	2.94047e-05	4.44399e-05	2.84378e-05	2.97502e-05	3.36716e-05	2.67642e-06	3.30082e-05	7.64139e-06	1.0201	0.8801
A_0063	N-Carbamylglutamic acid	N-Carbamylglutamic acid	121396		189.052	14.3485	N.D.	3.54561e-05	N.D.	5.11988e-05	3.89793e-05	2.3495e-05	5.54109e-05	3.57003e-05	4.33275e-05	1.11318e-05	3.83964e-05	1.31549e-05	1.12843	0.66985
C_0016	N-Methylalanine	N-Methylalanine	5288725		104.071	10.5583	0.000540407	0.000667056	0.000720951	0.000627021	0.000730166	0.000702405	0.000552443	0.000524046	0.000638859	7.60856e-05	0.000627265	0.000104063	1.01848	0.8637
C_0091	N-Methylnorsalsolinol	N-Methylnorsalsolinol	37764	HMDB0001189	180.102	9.14506	0.000335482	0.000211132	0.000188834	0.00031362	0.000281258	0.000195181	0.000264623	0.000244095	0.000262267	7.30404e-05	0.000246289	3.73089e-05	1.06487	0.71469
C_0011	N-Methylputrescine	N-Methylputrescine	439791	HMDB0003661	103.123	4.64361	1.14254e-05	8.95519e-06	6.31407e-06	N.D.	1.5805e-05	N.D.	N.D.	1.31072e-05	8.89822e-06	2.55614e-06	1.44561e-05	1.90764e-06	0.615533	0.074252
C_0116	N1-Acetylspermine	N1-Acetylspermine	916	HMDB0001186	245.235	5.51088	6.47555e-05	4.043e-05	3.67703e-05	4.529e-05	3.91085e-05	3.47243e-05	3.56754e-05	3.51302e-05	4.68114e-05	1.24613e-05	3.61596e-05	2.0042e-06	1.29458	0.18551
A_0074	N2-Acetylaminoadipic acid	N2-Acetylaminoadipic acid	443992		202.073	12.8385	1.75449e-05	N.D.	N.D.	N.D.	N.D.	1.66471e-05	1.56422e-05	1.03575e-05	1.75449e-05	N.A.	1.42156e-05	3.37877e-06	1.2342	N.A.
C_0096	N6,N6,N6-Trimethyllysine	Trimethyllysine	440120	HMDB0001325	189.161	7.17762	0.000116657	0.000100509	0.00010443	0.000201372	6.90702e-05	0.00011424	0.000191734	0.000146675	0.000130742	4.7586e-05	0.00013043	5.17982e-05	1.00239	0.99321
C_0095	N6-Acetyllysine	N6-Acetyllysine	92832	HMDB0000206	189.124	11.8644	N.D.	N.D.	N.D.	0.000142305	N.D.	0.000115415	0.00014778	0.000119709	0.000142305	N.A.	0.000127635	1.75783e-05	1.11494	N.A.
C_0074	N6-Methyladenine	N6-Methyladenine	67955	HMDB0002099	150.077	7.99387	N.D.	N.D.	N.D.	4.36676e-05	N.D.	N.D.	N.D.	2.08601e-05	4.36676e-05	N.A.	2.08601e-05	N.A.	2.09336	N.A.
C_0094	N8-Acetylspermidine	N8-Acetylspermidine	123689	HMDB0002189	188.177	6.30539	0.000432597	0.000202677	0.000180447	0.000206706	0.000363386	0.000194406	0.000207655	0.00016911	0.000255607	0.000118557	0.000233639	8.79636e-05	1.09402	0.77685
A_0136	NAD+	NAD+	5893	HMDB0000902	662.102	6.8366	0.000439014	0.000340999	0.000498145	0.000455477	0.000647666	0.000418183	0.000433642	0.000422508	0.000433409	6.64547e-05	0.0004805	0.000111634	0.901996	0.50168
A_0137	NADP+	NADP+	5886	HMDB0000217	742.071	9.73442	2.91629e-05	2.73833e-05	2.38829e-05	2.70699e-05	4.91548e-05	2.43546e-05	2.43477e-05	2.88963e-05	2.68748e-05	2.19723e-06	3.16883e-05	1.18398e-05	0.848097	0.47901
A_0108	NADPH_divalent	NADPH	5884		371.538	11.7179	1.55823e-05	N.D.	N.D.	1.71401e-05	N.D.	1.58735e-05	1.2464e-05	1.12665e-05	1.63612e-05	1.10147e-06	1.32013e-05	2.39034e-06	1.23936	0.1436
C_0036	Nicotinic acid	Nicotinic acid	938	HMDB0001488	124.04	10.2451	0.000253588	0.000203362	0.000161628	0.0004075	0.000244542	0.000162105	0.000365862	0.000311957	0.00025652	0.000107446	0.000271116	8.80043e-05	0.946161	0.84073
C_0134	NMN	NicRN	14180	HMDB0000229	335.063	23.4809	8.13711e-05	6.86652e-05	6.45956e-05	6.4484e-05	0.000125664	8.36631e-05	5.53811e-05	5.30588e-05	6.9779e-05	7.96915e-06	7.94418e-05	3.381e-05	0.878365	0.61317
C_0050	Norspermidine		5942	HMDB0011634	132.15	4.25911	0.000160687	0.000139148	0.0001451	0.000164276	0.00013507	0.000150589	0.000119626	0.00012705	0.000152303	1.20912e-05	0.000133084	1.32649e-05	1.14441	0.076377
C_0102	O-Acetylcarnitine	ALCAR	439756	HMDB0000201	204.124	9.14028	N.D.	0.00035373	N.D.	0.000433569	N.D.	0.000167076	0.000168097	0.000145754	0.000393649	5.64549e-05	0.000160309	1.26152e-05	2.45556	0.098747
C_0080	O-Acetylhomoserine 2-Aminoadipic acid	O-Acetylhomoserine 2-Aminoadipic acid	439389 92136	HMDB0000510	162.078	11.3794	0.000133621	0.000126189	8.2764e-05	0.00018468	0.000121301	8.48372e-05	0.000157621	0.000126881	0.000131814	4.17756e-05	0.00012266	2.98468e-05	1.07463	0.73486
A_0028	o-Hydroxybenzoic acid	o-Hydroxybenzoic acid	338	HMDB0001895	137.024	10.7881	5.58531e-05	N.D.	3.10929e-05	N.D.	N.D.	N.D.	N.D.	N.D.	4.3473e-05	1.75081e-05	N.A.	N.A.	1<	N.A.
A_0056	O-Phosphoserine	3PSer	68841	HMDB0000272	184.002	12.7309	8.08947e-05	9.54862e-05	8.11465e-05	0.000106857	6.67816e-05	9.15732e-05	0.000104991	0.00012294	9.1096e-05	1.25263e-05	9.65714e-05	2.36545e-05	0.943302	0.70095
C_0053	Ornithine	Ornithine	389	HMDB0000214,HMDB0003374	133.098	6.79958	0.00368539	0.0032053	0.00253446	0.00691733	0.00273747	0.00338252	0.00567033	0.00482409	0.00408562	0.00194592	0.0041536	0.00133542	0.983632	0.95616
A_0037	p-Anisic acid o-Hydroxyphenylacetic acid Mandelic acid Phenoxyacetic acid	p-Anisic acid 2-HPAA Mandelic acid Phenoxyacetic acid	7478 11970 11914 19188	HMDB0001101 HMDB0000669 HMDB0000703	151.041	9.35764	N.D.	N.D.	0.000304551	N.D.	N.D.	N.D.	N.D.	N.D.	0.000304551	N.A.	N.A.	N.A.	1<	N.A.
A_0029	p-Hydroxybenzoic acid	p-Hydroxybenzoic acid	135	HMDB0000500	137.025	9.79721	0.00116868	0.000846039	0.000732052	0.000952127	0.000974403	0.00076886	0.000850095	0.00076684	0.000924724	0.000185811	0.000840049	9.76035e-05	1.1008	0.45992
A_0078	Pantothenic acid	Pantothenic acid	6613	HMDB0000210	218.104	8.05782	0.000514257	0.000503619	0.000445075	0.000513127	0.000550438	0.000505372	0.000507514	0.000514348	0.00049402	3.29763e-05	0.000519418	2.1031e-05	0.951102	0.24971
A_0038	Pelargonic acid	Pelargonic acid	8158	HMDB0000847	157.124	8.47582	6.15444e-05	5.59936e-05	7.86161e-05	6.21722e-05	0.000123748	5.85943e-05	4.23389e-05	4.36887e-05	6.45816e-05	9.75963e-06	6.70926e-05	3.84819e-05	0.962575	0.90649
C_0073	Penicillamine	Penicillamine	5852		150.059	12.3747	0.00126125	0.00185109	0.00198887	0.00162978	0.00112578	0.00144598	0.00108843	0.00104671	0.00168275	0.000317551	0.00117672	0.000182386	1.43003	0.041596	*
C_0083	Phe	Phe	994	HMDB0000159	166.087	11.4739	0.00548133	0.00537395	0.004956	0.00546786	0.00580038	0.0052397	0.00479122	0.00547661	0.00531979	0.000247182	0.00532698	0.000424718	0.99865	0.97782
A_0043	Phosphoenolpyruvic acid	PEP	1005	HMDB0000263	166.975	21.593	0.00064755	0.000920762	0.000739366	0.000541525	0.000319606	0.0009092	0.000705142	0.00071654	0.000712301	0.000160775	0.000662622	0.0002471	1.07497	0.74938
C_0093	Phosphorylcholine	Phosphorylcholine	1014	HMDB0001565	184.074	23.3447	0.137992	0.158427	0.156337	0.144261	0.145022	0.148947	0.123379	0.126862	0.149254	0.00976508	0.136052	0.0128035	1.09703	0.15563
C_0041	Pipecolic acid	Pipecolic acid	439227	HMDB0000070,HMDB0000716,HMDB0005960	130.086	10.5638	0.000606904	0.000534387	0.000401285	0.0010888	0.000525703	0.00039888	0.000939451	0.000772914	0.000657845	0.000299658	0.000659237	0.00024294	0.997889	0.99449
C_0026	Pro	Pro	614	HMDB0000162,HMDB0003411	117.074	11.1432	0.00743037	0.00732716	0.00680742	0.00776022	0.00796967	0.00747539	0.0074119	0.00740606	0.00733129	0.000395074	0.00756576	0.000271102	0.969009	0.37017
A_0002	Propionic acid	Propionic acid	1032	HMDB0000237	73.0296	11.3079	0.00508	0.00426959	0.00246258	0.0121374	0.0035099	0.00227094	0.0117582	0.00878326	0.00598739	0.00424346	0.00658057	0.0044595	0.909859	0.85355
C_0004	Putrescine	Putrescine	1045	HMDB0001414	89.1076	4.62308	0.000261948	0.000197119	0.00014151	0.000220978	0.000247321	0.000218638	0.000179476	0.000165403	0.000205389	5.0302e-05	0.000202709	3.73074e-05	1.01322	0.93482
C_0117	Pyridoxamine 5'-phosphate	Pyridoxamine-P	1053	HMDB0001555	249.065	10.7706	N.D.	1.12993e-05	9.96634e-06	N.D.	N.D.	9.84272e-06	1.25267e-05	9.59419e-06	1.06328e-05	9.42567e-07	1.06545e-05	1.62608e-06	0.997964	0.98615
A_0004	Pyruvic acid	Pyruvic acid	1060	HMDB0000243	87.0091	13.3858	0.00632596	0.00328861	0.00360979	0.00407453	0.00696632	0.00402272	0.00306617	0.00340219	0.00432472	0.00137261	0.00436435	0.00177932	0.99092	0.97308
A_0068	Quinic acid	Quinic acid	6508	HMDB0003072	191.057	8.56496	2.63762e-05	2.04406e-05	1.9862e-05	4.06049e-05	3.16482e-05	1.84235e-05	3.47113e-05	3.33313e-05	2.68209e-05	9.64936e-06	2.95286e-05	7.50856e-06	0.908304	0.67425
C_0135	Riboflavin	Riboflavin	493570	HMDB0000244	377.149	25.2811	0.000126132	0.000111545	0.000100406	0.000109444	0.000109245	9.64536e-05	8.44878e-05	9.39795e-05	0.000111882	1.06586e-05	9.60416e-05	1.02021e-05	1.16493	0.075483
A_0081	Ribose 5-phosphate	R5P	439167	HMDB0001548	229.013	10.9507	0.000144284	0.000139532	0.000134424	0.000123301	0.000150068	0.000144666	0.000109827	0.000121122	0.000135385	9.0062e-06	0.000131421	1.91096e-05	1.03016	0.72534
A_0080	Ribulose 5-phosphate	Ru5P	439184	HMDB0000618	229.012	11.3764	0.000603119	0.000508786	0.000494262	0.000525713	0.000720336	0.000586487	0.000418967	0.00047413	0.00053297	4.84998e-05	0.00054998	0.000133256	0.969071	0.82284
C_0136	S-Adenosylhomocysteine	SAHC	439155	HMDB0000939	385.133	8.85331	N.D.	1.43283e-05	N.D.	2.85709e-05	N.D.	1.01175e-05	2.71045e-05	2.15627e-05	2.14496e-05	1.00711e-05	1.95949e-05	8.66276e-06	1.09465	0.85108
C_0137	S-Adenosylmethionine	SAM	34755	HMDB0001185	399.146	7.09206	0.000192316	0.000192247	0.000211336	0.000256204	0.000352817	0.000243919	0.000242719	0.000212332	0.000213026	3.01543e-05	0.000262947	6.16704e-05	0.810146	0.21386
C_0124	Saccharopine	Saccharopine	160556	HMDB0000279	277.141	11.0595	0.000311621	0.000262044	0.000209417	0.00046709	0.00027279	0.00017557	0.000427933	0.000339116	0.000312543	0.000111161	0.000303852	0.000106553	1.0286	0.91382
C_0005	Sarcosine	Sarcosine	1088	HMDB0000271	90.0555	9.66086	0.000649715	0.000695501	0.000603831	0.00115901	0.000738149	0.000763885	0.0010792	0.00110403	0.000777013	0.000257397	0.000921317	0.000197186	0.843373	0.40991
A_0092	Sedoheptulose 7-phosphate	S7P	165007	HMDB0001068	289.034	9.97571	0.0011277	0.00112223	0.000988109	0.00105026	0.00128007	0.00120701	0.00093118	0.0010412	0.00107207	6.6171e-05	0.00111487	0.000158061	0.961616	0.64355
C_0019	Ser	Ser	617	HMDB0000187,HMDB0003406	106.05	10.2272	0.0184734	0.0176005	0.0162641	0.018024	0.0186421	0.0182334	0.0165382	0.0177552	0.0175905	0.00095341	0.0177922	0.000911208	0.988662	0.77002
A_0089	Sorbitol 6-phosphate	Sorbitol 6-phosphate	152306	HMDB0005831	261.037	10.3856	0.000660071	0.000758206	0.000655585	0.000741229	0.000605481	0.000511504	0.00055433	0.000585859	0.000703773	5.35346e-05	0.000564294	4.10185e-05	1.24717	0.0070309	**
C_0067	Spermidine	Spermidine	1102	HMDB0001257	146.166	4.43486	0.0060068	0.00629926	0.00756926	0.00545405	0.00590474	0.00591397	0.00385318	0.00388226	0.00633234	0.000895996	0.00488854	0.00117881	1.29534	0.10248
C_0101	Spermine	Spermine	1103	HMDB0001256	203.224	4.38368	0.000787516	0.000982067	0.00115752	0.000812223	0.00103389	0.000985146	0.000664548	0.000642472	0.000934832	0.00017181	0.000831513	0.000206698	1.12425	0.47212
C_0063	Stachydrine	Stachydrine	115244	HMDB0004827	144.102	11.9607	N.D.	N.D.	N.D.	6.86088e-05	N.D.	N.D.	6.17543e-05	5.4149e-05	6.86088e-05	N.A.	5.79517e-05	5.37771e-06	1.1839	N.A.
A_0052	Suberic acid	Suberic acid	10457	HMDB0000893	173.083	13.2326	7.15924e-05	N.D.	N.D.	5.45193e-05	7.45534e-05	3.53571e-05	N.D.	3.95843e-05	6.30559e-05	1.20725e-05	4.98316e-05	2.15138e-05	1.26538	0.44489
A_0015	Succinic acid	Succinic acid	1110	HMDB0000254	117.02	21.3439	0.0139461	0.0127056	0.0115694	0.0149588	0.0143229	0.0123644	0.0134092	0.0115936	0.013295	0.00147394	0.0129225	0.00119378	1.02882	0.70866
A_0117	Sucrose 6'-phosphate	Sucrose 6'-phosphate	439762		421.077	9.06386	0.000326405	0.000298342	0.000244098	0.000338058	0.000255308	0.000203518	0.000208793	0.000241583	0.000301726	4.18786e-05	0.000227301	2.51433e-05	1.32743	0.029159	*
C_0037	Taurine	Taurine	1123	HMDB0000251	126.022	25.3327	0.00330236	0.00223706	0.00371909	0.00192605	0.00423749	0.00257035	0.00195636	0.00197447	0.00279614	0.000852002	0.00268467	0.0010738	1.04152	0.8764
A_0042	Terephthalic acid	Terephthalic acid	7489	HMDB0002428	165.019	17.144	8.16012e-05	5.26999e-05	5.56344e-05	5.45193e-05	7.31113e-05	4.34944e-05	4.97731e-05	4.38816e-05	6.11137e-05	1.37118e-05	5.25651e-05	1.39955e-05	1.16263	0.41643
C_0121	Thiamine	Thiamine	1130	HMDB0000235	265.113	6.56774	1.99248e-05	3.26601e-05	3.0549e-05	3.6078e-05	2.5469e-05	3.5149e-05	2.75929e-05	1.73471e-05	2.9803e-05	6.96838e-06	2.63895e-05	7.32096e-06	1.12935	0.52461
C_0032	Thr	Thr	6288	HMDB0000167	120.066	10.8192	0.00903985	0.00851949	0.0072257	0.00931949	0.009361	0.0081773	0.00775847	0.00786179	0.00852613	0.000928171	0.00828964	0.000736123	1.02853	0.70422
A_0027	Threonic acid	Threonic acid	5460407	HMDB0000943	135.03	9.58515	0.000200883	0.000198206	0.000178966	0.000233731	0.0001969	0.000173376	0.000189005	0.00016707	0.000202946	2.27265e-05	0.000181588	1.3756e-05	1.11762	0.16947
C_0042	trans-Glutaconic acid	trans-Glutaconic acid	5280498	HMDB0000620	131.035	26.6224	0.000229727	0.000249902	0.000182211	0.000264316	0.000243637	0.000339923	0.00016629	0.000181708	0.000231539	3.58146e-05	0.000232889	7.87968e-05	0.994201	0.97654
A_0116	Trehalose 6-phosphate	Trehalose 6-phosphate	122336	HMDB0001124	421.075	8.74492	4.84348e-05	0.000115604	4.49235e-05	6.80227e-05	4.85138e-05	6.28921e-05	7.73818e-05	8.54492e-05	6.92462e-05	3.25333e-05	6.85593e-05	1.62997e-05	1.01002	0.97153
C_0075	Triethanolamine	Triethanolamine	7618		150.113	8.33056	N.D.	6.51094e-05	0.000123001	8.04606e-05	5.0324e-05	5.06375e-05	N.D.	7.00182e-05	8.95236e-05	2.9991e-05	5.69932e-05	1.12811e-05	1.57078	0.19265
C_0057	Trigonelline	Trigonelline	5570	HMDB0000875	138.056	10.7478	0.000380452	0.000244608	0.000176082	0.000476604	0.000287108	0.000215615	0.000435796	0.000384228	0.000319437	0.000134875	0.000330687	9.84126e-05	0.965979	0.8976
C_0103	Trp	Trp	1148	HMDB0000929	205.098	11.3861	0.00150665	0.0016599	0.00150972	0.00183231	0.00162792	0.00157076	0.00129945	0.00137856	0.00162714	0.00015435	0.00146917	0.000155495	1.10752	0.19939
C_0092	Tyr	Tyr	1153	HMDB0000158	182.082	11.7771	0.000563153	0.00100582	0.00121329	0.000810821	0.000666138	0.000658563	0.000307892	0.000166009	0.000898273	0.000277344	0.00044965	0.000252362	1.99772	0.054185
A_0132	UDP-glucose UDP-galactose	UDP-Glc UDP-Gal	8629 23724458	HMDB0000286 HMDB0000302	565.049	8.96771	0.000800116	0.000686358	0.00055572	0.00101487	0.00100729	0.00071634	0.000752096	0.000882865	0.000764266	0.000194635	0.000839649	0.000132719	0.910221	0.54885
A_0133	UDP-glucuronic acid	UDP-GlcA	17473	HMDB0000935	579.029	11.4169	4.94946e-05	5.14405e-05	3.73322e-05	5.36339e-05	6.58202e-05	7.59003e-05	5.33106e-05	7.81219e-05	4.79753e-05	7.29405e-06	6.82882e-05	1.13294e-05	0.702541	0.028693	*
A_0135	UDP-N-acetylgalactosamine UDP-N-acetylglucosamine	UDP-N-acetylgalactosamine UDP-GlcNAc	23724461 445675	HMDB0000304 HMDB0000290	606.076	8.78518	0.000245392	0.000200983	0.000155672	0.00029195	0.000283351	0.000225437	0.000194394	0.000210924	0.000223499	5.85159e-05	0.000228527	3.86875e-05	0.978002	0.89142
A_0099	UMP	UMP	6030	HMDB0000288	323.033	10.1979	2.61799e-05	2.12156e-05	N.D.	N.D.	N.D.	N.D.	1.66095e-05	N.D.	2.36977e-05	3.51032e-06	1.66095e-05	N.A.	1.42676	N.A.
C_0023	Uracil	Uracil	1174	HMDB0000300	113.037	25.382	N.D.	N.D.	N.D.	0.000111231	N.D.	7.8367e-05	N.D.	N.D.	0.000111231	N.A.	7.8367e-05	N.A.	1.41937	N.A.
C_0001	Urea	Urea	1176	HMDB0000294	61.0402	24.1246	0.00184712	0.00290904	0.00269054	0.0121552	N.D.	0.00762088	0.00462427	0.00501781	0.00490048	0.00485812	0.00575432	0.00162842	0.851617	0.76016
A_0044	Uric acid	Uric acid	1175	HMDB0000289	167.022	9.25487	0.00206295	0.00212957	0.00215435	0.00188892	0.00238407	0.00201576	0.00169253	0.00160814	0.00205895	0.000119743	0.00192512	0.000352809	1.06951	0.51546
C_0115	Uridine	Uridine	6029	HMDB0000296	245.079	25.4961	0.000414623	0.000377277	0.000309359	0.000477704	0.000328221	0.000250989	0.000450716	0.000397359	0.000394741	7.04112e-05	0.000356821	8.656e-05	1.10627	0.52306
C_0060	Urocanic acid	Urocanic acid	736715	HMDB0000301	139.051	8.37675	0.000201791	8.83666e-05	8.11546e-05	0.000407253	3.14808e-05	0.000245119	0.000137451	0.000104785	0.000194641	0.000152128	0.000129709	8.87868e-05	1.5006	0.49518
A_0126	UTP	UTP	6133	HMDB0000285	482.959	13.0513	N.D.	N.D.	N.D.	2.01759e-05	N.D.	N.D.	2.72771e-05	N.D.	2.01759e-05	N.A.	2.72771e-05	N.A.	0.739666	N.A.
C_0027	Val	Val	1182	HMDB0000883	118.087	10.2794	0.00949868	0.00900462	0.0078858	0.0100981	0.00973318	0.00913874	0.00886275	0.00914024	0.0091218	0.000937489	0.00921873	0.000366942	0.989486	0.85693
A_0066	XA0019	XA0019			191.02	8.62075	0.000267922	0.000236697	0.000164304	0.000199419	0.000364715	0.000240566	0.000239911	0.000247505	0.000217086	4.49704e-05	0.000273174	6.11237e-05	0.794677	0.19408
A_0082	XA0033	XA0033			242.081	8.04112	0.0195534	0.0228912	0.0215783	0.0199429	0.0210606	0.0209116	0.0172604	0.0174584	0.0209914	0.00154065	0.0191728	0.00209635	1.09486	0.21577
A_0122	XA0065	XA0065			445.054	7.22917	0.000212579	0.00013753	0.000132067	0.000193411	0.000202989	0.000155526	0.000124143	0.000153627	0.000168897	4.02054e-05	0.000159071	3.26138e-05	1.06177	0.71786
C_0077	Xanthine	Xanthine	1188	HMDB0000292	153.041	21.8088	0.000256827	0.00018474	N.D.	0.000312685	0.000269946	0.000165502	0.000241547	0.00023547	0.000251418	6.4144e-05	0.000228116	4.43647e-05	1.10215	0.62272
A_0075	Xanthurenic acid	Xanthurenic acid	5699	HMDB0000881	204.031	13.0071	2.24511e-05	1.89229e-05	2.93251e-05	2.72597e-05	2.46375e-05	5.59582e-05	3.33847e-05	N.D.	2.44897e-05	4.69747e-06	3.79935e-05	1.6161e-05	0.644576	0.28231
C_0040	XC0016	XC0016			129.066	8.90693	0.000216699	0.000203941	0.000141417	0.000328992	0.000194347	0.000158932	0.000288699	0.000245282	0.000222762	7.80872e-05	0.000221815	5.69588e-05	1.00427	0.98505
C_0118	XC0089	XC0089			255.099	9.70218	0.000236206	0.000232492	0.000255968	0.000350303	0.000260088	0.000255161	0.000283156	0.000277723	0.000268742	5.53416e-05	0.000269032	1.35083e-05	0.998924	0.99246
C_0128	XC0120	XC0120			298.054	9.66359	0.000267278	0.000186057	0.00012981	0.000253344	0.000281969	0.000172722	0.000237787	0.000236729	0.000209122	6.36658e-05	0.000232302	4.49677e-05	0.900217	0.57606
C_0132	XC0126	XC0126			310.115	16.0356	0.000382333	0.000273449	0.000203165	0.000503553	0.000338855	0.000211468	0.000445734	0.000399395	0.000340625	0.000131267	0.000348863	0.000101513	0.976386	0.92434
C_0133	XC0132	XC0132			325.162	8.80501	9.87878e-05	8.863e-05	8.66639e-05	9.12675e-05	8.40672e-05	9.82273e-05	8.9225e-05	8.73653e-05	9.13373e-05	5.31305e-06	8.97212e-05	6.05854e-06	1.01801	0.70246
A_0079	Xylulose 5-phosphate	X5P	439190	HMDB0000868	229.012	11.1717	1.88794e-05	1.99239e-05	1.90301e-05	2.4287e-05	N.D.	2.6962e-05	2.28553e-05	2.68578e-05	2.05301e-05	2.5467e-06	2.55584e-05	2.34151e-06	0.803263	0.045517	*
C_0006	β-Ala	b-Ala	239	HMDB0000056	90.0557	7.28658	0.0547777	0.0367617	0.0589675	0.0459468	0.0676293	0.0407543	0.0467171	0.0429554	0.0491134	0.00986204	0.049514	0.0123252	0.991909	0.96124
C_0066	γ-Butyrobetaine	Actinine	134	HMDB0001161	146.118	8.16016	5.55246e-05	3.60051e-05	N.D.	5.36771e-05	N.D.	N.D.	4.07056e-05	4.25439e-05	4.84023e-05	1.07759e-05	4.16247e-05	1.29993e-06	1.16282	0.3899
ID consists of analysis mode and number. 'C' and 'A' showed cation and anion modes, respectively.
N.D. (Not Detected): The target peak or metabolite was below detection limits.
N.A. (Not Available): The calculation was impossible because of insufficience of the data.
† Putative metabolites which were assigned on the basis of m/z and MT in HMT standard compound library.
¶ The ratio is of computed by using averaged detection values. The latter was used as denominator.
|| The p-value is computed by Welch's t-test. (*<0.05, **<0.01, ***<0.001)
Pro: Peak intensity is saturated. Relative area was computed by using 13C isotope ion peak.
The data are sorted by Compound name in ascending order.
