# Supplementary material for: Sex Differences in Intestinal Carbohydrate Metabolism Promote Food Intake and Sperm Maturation
Source: Cell. 2019 Aug 8;178(4):901–918.e16. doi: 10.1016/j.cell.2019.07.029 (PMC6700282; doi:10.1016/j.cell.2019.07.029)
Supplement: Table S3. Primers Used for RT-qPCR Experiments Related to STAR Methods [file mmc3.xlsx]

## Sheet: qPCR primers
Gene/Isoform	Sex-bias		Pattern	Function	qPCR System	Primer 5'	Primer 3'	Span intron	Eff. (%)	R2
Vha100-4	No	Reference gene	Gut-specific	ATPase	SYBR Green	AAATACCAACGCCGAAACAGG	TCTCCTTGCCAGTTGTCACC	Yes	100.56	0.997
Amyrel	Yes	Male	Gut-specific	Amylase	SYBR Green	GGCATCGGAAGATCTAGAGTACA	GAAGGGACGGGAGTTGTGAG	Yes	98.55	0.994
Mal-A1	Yes	Male	Gut-specific	Maltase	SYBR Green	ATCCCGACAACTACTACGCC	TGGTAACCAGGTGTGATCGG	Yes	100.8	1
Mal-A6	Yes	Male	Gut-specific	Maltase	SYBR Green	GGACACCAGTGTCTCTGGAA	TCAGTGTGACGCTATCACCA	Yes	98.66	0.999
Mal-A7	Yes	Male	Gut-specific	Maltase	SYBR Green	TGTTTGTGGTGAAGCGTTACAT	TAAGGAGCGTCAAGTGGGTG	Yes	96.87	0.998
Mal-A8	Yes	Male	Gut-specific	Maltase	SYBR Green	TCGTAGTCCAACGATCTCTGA	TCGGTACGGCTCTTGTCAAA	Yes	98.7	0.999
CG1208	Yes	Male	Gut-specific	Glucose transmembrane transporter	SYBR Green	ATCTGCCGGAAACGAAAGCA	GCAACATGGAACCCACCAAT	Yes	103.38	0.999
CG6484	Yes	Male	Gut-specific	Glucose transmembrane transporter	SYBR Green	GTTCGCCAAAAACGTGACCAT	GCTGTTACGCAAAAGGCTCC	No	95.43	0.999
Gba1a	Yes	Male	Gut-specific	Glucosylceramidase	SYBR Green	GGACTTCGGTTCTCCACAACT	GGGTTCCACATAATCCTGCAC	No	101.29	0.991
dsxM	Yes	Male	Ubiquitous	Transcription factor	SYBR Green	ACCAGGGCCATCGGGGTGTA	GGCTTCCCGGCGAATCGAAG	Yes	94.2	0.999
fruM	Yes	Male	Neurons	Transcription factor	SYBR Green	GTACGGACTGCAGGCTGACAGGA	GCCCGCATCCCCTAGGTACAACA	Yes	102.4	0.995
traF	Yes	Female	Ubiquitous	Splicing factor	SYBR Green	AACCCAGCATCGAGATTCCC	ACCTCGTCTGCAAAGTACGG	Yes	99.56	0.995
