# Supplementary material for: Sex Differences in Intestinal Carbohydrate Metabolism Promote Food Intake and Sperm Maturation
Source: Cell. 2019 Aug 8;178(4):901–918.e16. doi: 10.1016/j.cell.2019.07.029 (PMC6700282; doi:10.1016/j.cell.2019.07.029)
Supplement: Table S4. Fly Stocks Used in This Study, Related to STAR Methods — Sheet 2 lists all individual fly stocks used in this paper. Sheet 1 contains a list of full genotypes for all figure panels. [file mmc4.xlsx]

## Sheet: Sheet2
Experimental Models: Organisms/Strains
REAGENT or RESOURCE	SOURCE	IDENTIFIER	FIGURES
D. melanogaster: Mal-A1GFP	VDRC	318296	Figures 1A-B
D. melanogaster: TrehGFP	BDSC	59825	Figure 1E
D. melanogaster: Mal-A3GFP	This paper	N/A	Figure 1D
D. melanogaster: Hex-AGFP	VDRC	318587	Figure 1F
D. melanogaster: LdhGFP	Quinones-Coello et al., 2007	YD0852	Figure 1H
D. melanogaster: PgiGFP	This paper	N/A	Figures 1G, S1D
D. melanogaster: Amy-pGFP	This paper	N/A	Figures 1C, 2G-H
D. melanogaster: Stat92E-GFP	BDSC	26199	Figures 2C-E
D. melanogaster: GstD1-GFP	Sykiotis and Bohmann, 2008	N/A	Figure S1E
D. melanogaster: Yp1GFP	VDRC	318746	Figure S1F
D. melanogaster: ComrGFP	VDRC	318559	Figures 7C-D
D. melanogaster: BouleGFP	BDSC	64431	Figure 7E
D. melanogaster: bamGFP	VDRC	318001	Figure S7J
D. melanogaster: R2R4-Gal4	This paper	VT004416	Figures 4, 5, 6, 7, S6, S7
D. melanogaster: esg-Gal4	Gift from J. de Navascués	NP7397	Figure 2D-F, S3B
D. melanogaster: mex1-Gal4	Phillips and Thomas, 2006	N/A	Figures 2D-, 4A, S3D, S5
D. melanogaster: Mal-A7-Gal4	This paper	N/A	Figures 1I, 3A, S1D
D. melanogaster: nos-Gal4	BDSC	4937	Figures 3B, 3D, 4B. S7L
D. melanogaster: Act5C-Gal4	BDSC	4414	Figures 3E, S2F-H, S4I-J
D. melanogaster: tj-Gal4	DGGR	104055	Figures 4B, 7D-F, 7J, S7J, S7M-N
D. melanogaster: Act5C-FRT-y-FRT-GAL4	BDSC	4410	Figures 4G-H
D. melanogaster: Fas3-Gal4	DGGR	103948	Figure 4I
D. melanogaster: da-Gal4	BDSC	55851	Figures S2E, S2I
D. melanogaster: prosV1-Gal4	Balakireva et al., 1998	N/A	Figure S3C
D. melanogaster: Myo1A-Gal4	DGGR	112001	Figure S3D
D. melanogaster: vm-Gal4	BDSC	48547	Figure S4A
D. melanogaster: elav-Gal4	BDSC	458	Figure S4B
D. melanogaster: repo-Gal4	BDSC	7415	Figure S4C
D. melanogaster: Lpp-Gal4	Brankatschk and Eaton, 2010	N/A	Figure S4D
D. melanogaster: Hml-Gal4	BDSC	30139	Figure S4E
D. melanogaster: Akh-Gal4	BDSC	25683	Figure S4F
D. melanogaster: Aug21-Gal4	BDSC	30137	Figure S4G
D. melanogaster: eya-Gal4	Leatherman and Dinardo, 2008	N/A	Figures 7G, S7N
D. melanogaster: tubP-Gal80TS	BDSC	7019	Figure S6J
D. melanogaster: R2R5-Gal4	DGGR	112920	Figure S7A
D. melanogaster: UAS-StingerGFP	BDSC	65402	Figures 3B, S6A, S7N
D. melanogaster: UAS-mCD8GFP	BDSC	32186	Figures 3A, 4C, 4F, S1C, S6B
D. melanogaster: UAS-FLII12Pglu-700μδ6	Volkenhoff et al., 2018	N/A	Figure 5A
D. melanogaster: UAS-laconic	This paper	N/A	Figure 5B
D. melanogaster: UAS-CIT8	This paper	N/A	Figure 5C, 7I, S7L, S7M
D. melanogaster: UAS-CIT0	This paper	N/A	Figure 5C
D. melanogaster: UAS-Ldh	FlyORF	F002924	Figure S6D
D. melanogaster: UAS-flp	BDSC	4539	Figures 2E, 3E, S2I-H, S4I-J
D. melanogaster: UAS-traF	BDSC	4590	Figures 2F, S2I, S3, S4
D. melanogaster: UAS-upd3GFP	Wang et al., 2014	N/A	Figures 4A, 4I, S7D-F
D. melanogaster: UAS-hopTum	Harrison et al., 1995	N/A	Figures 4A, 4H
D. melanogaster: UAS-dCas9VPR	BDSC	67052	Figure 4B
D. melanogaster: UAS-domeΔCYT	Brown et al., 2001	N/A	Figures 4I, S7B
D. melanogaster: UAS-dcr2	VDRC	60010	Figures S3A, S3C, S4B
D. melanogaster: UAS-InRDN	BDSC	8252	Figure S5A
D. melanogaster: UAS-Amy-p/Amy-d/Mal-A1gRNAs	This paper	N/A	Figure S6E
D. melanogaster: UAS-Cas9	BDSC	54594	Figure S6E
D. melanogaster: UAS-LdhRNAi	BDSC	33640	Figures S6D, S6H
D. melanogaster: UAS-traRNAi	BDSC	28512	Figures 2D, S2E-G, S3, S4
D. melanogaster: UAS-snfRNAi	BDSC	55914	Figure 3D
D. melanogaster: UAS-SxlRNAi	BDSC	38195	Figure 3D
D. melanogaster: UAS-GFP	BDSC	35786	Figures 2, 3, 4, 5, 6, 7
D. melanogaster: attP2 control line	BDSC	36303	Figures 2, 3, 4, 5, 6, 7
D. melanogaster: attP40 control line	BDSC	36304	Figures 2, 3, 4, 5, 6, 7
D. melanogaster: GD control line	VDRC	60000	Figures 2, 3, 4, 5, 6, 7
D. melanogaster: KK control line	VDRC	60100	Figures 2, 3, 4, 5, 6, 7
D. melanogaster: UAS-domeRNAi	BDSC	34618	Figures 4A, 4G
D. melanogaster: UAS-hopRNAi	VDRC	40037	Figure 4A
D. melanogaster: UAS-Stat92ERNAi	BDSC	31318	Figures 4A, 4I
D. melanogaster: UAS-upd1RNAi	BDSC	28722	Figures 4B, 4I
D. melanogaster: UAS-upd1OE	BDSC	67555	Figure 4B
D. melanogaster: UAS-Hex-ARNAi	VDRC	104680	Figure 6B
D. melanogaster: UAS-AldRNAi	BDSC	65884	Figures 6B, S7B
D. melanogaster: UAS-PgkRNAi	VDRC	110081	Figure 6B
D. melanogaster: UAS-PyKRNAi	VDRC	49533	Figure 6B
D. melanogaster: UAS-fbpRNAi	VDRC	108554	Figure 6B
D. melanogaster: UAS-PDHRNAi	VDRC	40410	Figures 6D, S6G
D. melanogaster: UAS-AconRNAi	BDSC	34028	Figures 6D, S6G
D. melanogaster: UAS-Mdh2RNAi	BDSC	36606	Figure 6D
D. melanogaster: UAS-Mpc1RNAi	VDRC	103829	Figure 6G
D. melanogaster: UAS-PCBRNAi	VDRC	105936	Figures 6G, S7B-C
D. melanogaster: UAS-kdnRNAi	BDSC	36740	Figure 6G
D. melanogaster: UAS-ATPCLRNAi	VDRC	30282	Figure 6G
D. melanogaster: UAS-IndyRNAi	VDRC	9982	Figures 6G, 7, S6J, S7
D. melanogaster: UAS-tra2RNAi	BDSC	28018	Figure S3D
D. melanogaster: UAS-AstA-R2RNAi	BDSC	25935	Figure S5A
D. melanogaster: UAS-TkR99DRNAi	(BDSC	27513	Figure S5A
D. melanogaster: UAS-rkRNAi	BDSC	31958	Figure S5A
D. melanogaster: UAS-PutRNAi	BDSC	35195	Figure S5A
D. melanogaster: UAS-InRRNAi	BDSC	35251	Figure S5A
D. melanogaster: UAS-LRP1RNAi	BDSC	44579	Figure S5A
D. melanogaster: UAS-baboRNAi	BDSC	25933	Figure S5A
D. melanogaster: UAS-LpR1RNAi	BDSC	50737	Figure S5A
D. melanogaster: UAS-mglRNAi	BDSC	33940	Figure S5A
D. melanogaster: UAS-LpR2RNAi	BDSC	54461	Figure S5A
D. melanogaster: UAS-torRNAi	BDSC	35639	Figure S5A
D. melanogaster: UAS-ITPRNAi	BDSC	25799	Figure S5A
D. melanogaster: UAS-TlRNAi	BDSC	35628	Figure S5A
D. melanogaster: UAS-MlxRNAi	VDRC	110630	Figure S5A
D. melanogaster: UAS-MondoRNAi	VDRC	109821	Figure S5A
D. melanogaster: UAS-MetRNAi	VDRC	100638	Figure S5A
D. melanogaster: UAS-Npc2eRNAi	VDRC	100445	Figure S5A
D. melanogaster: UAS-NLazRNAi	VDRC	107553	Figure S5A
D. melanogaster: UAS-grndRNAi	VDRC	104538	Figure S5A
D. melanogaster: UAS-slifRNAi	VDRC	45590	Figure S5A
D. melanogaster: UAS-AdipoRRNAi	VDRC	40936	Figure S5A
D. melanogaster: UAS-EcRRNAi	VDRC	37058	Figure S5A
D. melanogaster: UAS-uspRNAi	VDRC	16893	Figure S5A
D. melanogaster: UAS-btlRNAi	BDSC	60013	Figure S5A
D. melanogaster: UAS-gceRNAi	BDSC	61852	Figure S5A
D. melanogaster: UAS-Mal-A1RNAi	VDRC	106220	Figures 7I, S6E, S7A, S7D-G, S7L-M
D. melanogaster: UAS-CG6484RNAi	VDRC	109484	Figures S6E, S7A-B
D. melanogaster: UAS-PdpRNAi	VDRC	107271	Figures S6F, S7B-C
D. melanogaster: UAS-PdkRNAi	VDRC	106641	Figures S6F, S7B
D. melanogaster: UAS-CG13907RNAi	VDRC	107339	Figure S6I
D. melanogaster: UAS-Mct1RNAi	VDRC	106773	Figure S6I
D. melanogaster: UAS-PrestinRNAi	VDRC	5341	Figure S6I
D. melanogaster: UAS-OutRNAi	VDRC	51157	Figure S6I
D. melanogaster: UAS-CG8925RNAi	VDRC	101128	Figure S6I
D. melanogaster: traKO	BDSC	67412	Figures 2, 3, S2, S4
D. melanogaster: Df(3L)st-j7	BDSC	5416	Figures 2A, S1A-C
D. melanogaster: traF K-IN (constitutive traF knock-in)	This paper	N/A	Figures 2B, 3C, S2A-B
D. melanogaster: Df(2R)trix	BDSC	1896	Figures 2C, S2C-D
D. melanogaster: tra21	Fujihara et al., 1978	N/A	Figures 2C, S2C-D
D. melanogaster: traFRT (FRT-flanked tra knock-in)	This paper	N/A	Figures 2E, 3C, 3E, S2H, S4I-J
D. melanogaster: snf148	BDSC	7398	Figures 3C-D
D. melanogaster: esgSHOF	Voog et al., 2014	N/A	Figures 3C, 3F, 4I, S4H, S7C
D. melanogaster: zpgz-2533	Arkov et al., 2006	N/A	Figures 3C, 3F
D. melanogaster: zpgz-5352	Arkov et al., 2006	N/A	Figure 3C, 3F
D. melanogaster: CCHa2-RTAL34	Sano et al., 2015	N/A	Figure S5B
D. melanogaster: CCHa2-RKO51-2	Sano et al., 2015	N/A	Figure S5B
D. melanogaster: AkhA	Galikova et al., 2015	N/A	Figure S5C
D. melanogaster: AkhAP	Galikova et al., 2015	N/A	Figure S5C
D. melanogaster: AkhR1	Gronke et al., 2007	N/A	Figure S5D
D. melanogaster: Df(2L)Exel7027	BDSC	7801	Figure S5D

## Sheet: Sheet1
Genotype List
Figure 1.
Figure 1A.	w[1118];;+/Mal-A122466::2XTY1-SGFP-V5-preTEV-BLRP-3XFLAG
Figure 1B.	w[1118];;+/Mal-A122466::2XTY1-SGFP-V5-preTEV-BLRP-3XFLAG
Figure 1C.	w[1118];;+/Amy-p22466::2XTY1-SGFP-V5-preTEV-BLRP-3XFLAG
Figure 1D.	w[1118];;+/Mal-A322466::2XTY1-SGFP-V5-preTEV-BLRP-3XFLAG
Figure 1E.	w[67c23];/+Mi{PT-GFSTF.2}Treh[MI05512-GFSTF.2]
Figure 1F.	w[1118];;+/Hex-A22466::2XTY1-SGFP-V5-preTEV-BLRP-3XFLAG
Figure 1G.	w[1118];+/Pgi22466::2XTY1-SGFP-V5-preTEV-BLRP-3XFLAG
Figure 1H.	w[1118];;+/Ldh-GFPYD0852
Figure 1I.	y[1],w[*];Mi{Trojan-GAL4.2}Mal-A7[MI00819-TG4.2]/+;UAS-mCD8GFP/+
Figure 2.
Figure 2A.	w[*];esg-Gal4 NP7397,UAS-GFP,Tub-Gal80TS/+;Df(3L)st-j7/+
	w[*];esg-Gal4 NP7397,UAS-GFP,Tub-Gal80TS/+;Df(3L)st-j7/traKO
Figure 2B.	w[*];;+/traKO
	w[*];;traKO
	w[*];;traKO/traF
Figure 2C.	Df(2R)trix/+
	tra21/+
	Df(2R)trix/tra21
Figure 2D.	w[1118]/y[1],v[1];;P{y[+t7.7]v[+t1.8]=TRiP.JF03132}attP2/+
	w[1118];mex1-Gal4,esg-Gal4 NP7397,UAS-GFP/+
	w[1118]/y[1],v[1];mex1-Gal4,esg-Gal4 NP7397,UAS-GFP/+;+/P{y[+t7.7] v[+t1.8]=TRiP.JF03132}attP2
Figure 2E.	w[1118];+/UAS-flp;traKO/+
	w[1118];+/UAS-flp;traKO/traFRT
	w[1118];mex1-Gal4,esg-Gal4 NP7397,UAS-GFP/UAS-flp;traKO/traFRT
Figure 2F.	w[1118];mex1-Gal4,esg-Gal4 NP7397,UAS-GFP/+;traKO/+
	w[1118];mex1-Gal4,esg-Gal4 NP7397,UAS-GFP/+;traKO
	w[1118];mex1-Gal4,esg-Gal4 NP7397,UAS-GFP/UAS-traF;traKO
Figure 3.
Figure 3A.	y[1],w[*];Mi{Trojan-GAL4.2}Mal-A7[MI00819-TG4.2]/+;UAS-GFP/+
Figure 3B.	w[*];UAS-StingerGFP/+;nanos-Gal4/+
Figure 3C.	y[1],w[1118],snf[148],P{ry[+t7.2]=neoFRT}19A
	w[1118];+/UAS-flp;traKO
	w[1118];Act5C-Gal4/UAS-flp;traKO/traFRT
	w[1118];+/UAS-flp;traF K-IN/traKO
	w[*];esg[shof]
	zpg[z-2533/z-5352]
Figure 3D.	y[1],w[1118],snf[148],P{ry[+t7.2]=neoFRT}19A/+
	y[1],w[1118],snf[148],P{ry[+t7.2]=neoFRT}19A
	w[1118/y[1],v[1]];P{y[+t7.7]=CaryP}attP40/+;P{w[+mC]=GAL4::VP16-nos.UTR}CG6325[MVD1]/+
	w[1118/y[1],v[1]]; P{y[+t7.7] v[+t1.8]=TRiP.HMC04200}attP40/
	+;P{w[+mC]=GAL4::VP16-nos.UTR}CG6325[MVD1]/+
	w[1118/y[1],v[1]];P{y[+t7.7]=CaryP}attP40/+;P{w[+mC]=GAL4::VP16-nos.UTR}CG6325[MVD1]/+
	w[1118/y[1],v[1]]; P{y[+t7.7] v[+t1.8]=TRiP.GL00634}attP40/
	+;P{w[+mC]=GAL4::VP16-nos.UTR}CG6325[MVD1]/+
Figure 3E.	w[1118];Act5C-Gal4/UAS-flp;traKO
	w[1118];+/UAS-flp;traKO/traFRT
	w[1118];Act5C-Gal4/UAS-flp;traKO/traFRT
Figure 3F.	w[*];esg[shof]/+
	w[*];esg[shof]
	zpg[z-2533/+]
	zpg[z-2533/z-5352]
Figure 4.
Figure 4A.	w[1118]/y[1],v[1];mex1-Gal4/+;P{y[+t7.7] v[+t1.8]=UAS-GFP.VALIUM10}attP2/+
	w[1118]/y[1],sc[*],v[1];mex1-Gal4/+;P{y[+t7.7] v[+t1.8]=TRiP.HMS01293}attP2/+
	w[1118]/y[1],v[1];mex1-Gal4/UAS-HopRNAi
	w[1118]/y[1],v[1];mex1-Gal4/+;P{y[+t7.7] v[+t1.8]=TRiP.JF01266}attP2/+
	w[1118]/y[1],v[1];mex1-Gal4/+
	w[1118]/y[1],v[1];mex1-Gal4/UAS-upd3-GFP
	w[1118]/y[1],v[1];mex1-Gal4/UAS-HopTum
Figure 4B.	y[*],w[*]/y[1],v[1];P{w[+mW.hs]=GawB}NP1624/+;P{y[+t7.7] v[+t1.8]=UAS-GFP.VALIUM10}attP2/+
	y[*],w[*]/y[1],v[1];P{w[+mW.hs]=GawB}NP1624/+;P{y[+t7.7] v[+t1.8]=TRiP.JF03149}attP2/+
	y[*],w[*]/y[1],v[1];P{w[+mW.hs]=GawB}NP1233/+;P{y[+t7.7] v[+t1.8]=UAS-GFP.VALIUM10}attP2/+
	y[*],w[*]/y[1],v[1];P{w[+mW.hs]=GawB}NP1233/+;P{y[+t7.7] v[+t1.8]=TRiP.JF03149}attP2/+
	w[*]/y[1],sc[*],v[1];P{w[+mC]=GAL4-nos.NGT}40/ P{y[+t7.7]=CaryP}attP40;P{w[+mC]=UAS-3xFLAG.dCas9.VPR}attP2
	w[*]/y[1],sc[*],v[1];P{w[+mC]=GAL4-nos.NGT}40/P{y[+t7.7] v[+t1.8]=TOE.GS00169}attP40;P{w[+mC]=UAS-3xFLAG.dCas9.VPR}attP2
Figure 4C.	w[*];UAS-GFP/+;R2R4-Gal4/+
	w[1118];P{w[+mC]=10XStat92E-DGFP}2/+
Figure 4D.	w[1118];P{w[+mC]=10XStat92E-DGFP}2/+
Figure 4E.	w[1118];P{w[+mC]=10XStat92E-DGFP}2/+
Figure 4F.	w[*];UAS-mCD8-GFP/+;R2R4-Gal4/+
Figure 4G.	y[1],w[1118],hs-flp/y[1],sc[*],v[1];P{w[+mC]=AyGAL4}25 P{w[+mC]=UAS-lacZ.NZ}20b/+; P{y[+t7.7] v[+t1.8]=TRiP.HMS01293}attP2/Amy-p22466::2XTY1-SGFP-V5-preTEV-BLRP-3XFLAG
Figure 4H.	y[1],w[1118],hs-flp/y[1],sc[*],v[1];P{w[+mC]=AyGAL4}25 P{w[+mC]=UAS-lacZ.NZ}20b/UAS-HopTum;+/Amy-p22466::2XTY1-SGFP-V5-preTEV-BLRP-3XFLAG
Figure 4I.	w[*];;R2R4-Gal4/+
	w[*];;R2R4-Gal4/UAS-upd3-GFP
	w[*];;R2R4-Gal4/+
	w[*];;R2R4-Gal4/UAS-domeΔCYT
	w[1118]/y[1],v[1];;R2R4-Gal4/P{y[+t7.7] v[+t1.8]=UAS-GFP.VALIUM10}attP2
	w[1118]/y[1],v[1];;R2R4-Gal4/P{y[+t7.7] v[+t1.8]=TRiP.JF01266}attP2
	w[*];esg[shof]/+
	w[*];esg[shof]
	y[*],w[*]/y[1],v[1];P{w[+mW.hs]=GawB}NP1233/+;P{y[+t7.7] v[+t1.8]=UAS-GFP.VALIUM10}attP2/+
	y[*],w[*]/y[1],v[1];P{w[+mW.hs]=GawB}NP1233/+;P{y[+t7.7] v[+t1.8]=TRiP.JF03149}attP2/+
Figure 5.
Figure 5A.	w[*];;R2R4-Gal4/UAS-FLII12Pglu-700μδ6
Figure 5B.	w[*];UAS-laconic/+;R2R4-Gal4/+
Figure 5C.	w[*];P{y[+t7.7]=CaryP}attP40/+;R2R4-Gal4,UAS-CIT8/+
	w[*];P{y[+t7.7] v[+t1.8]=TRiP.HMS01631}attP40/+;R2R4-Gal4,UAS-CIT8/+
	w[*];;R2R4-Gal4/UAS-CIT0
	w[*];;R2R4-Gal4 /UAS-CIT8
	w[*];;R2R4-Gal4,UAS-CIT8/GD isogenic control
	w[*];;R2R4-Gal4,UAS-CIT8/UAS-IndyRNAi
Figure 6.
Figure 6B.	w[*];;R2R4-Gal4/+
	w[*];UAS-Hex-ARNAi/+;R2R4-Gal4/+
	w[*]/y[1],v[1];P{y[+t7.7]=CaryP}attP40/+;R2R4-Gal4/+
	w[*]/y[1],v[1];P{y[+t7.7] v[+t1.8]=TRiP.HMC06146}attP40/+;R2R4-Gal4/+
	w[*];;R2R4-Gal4/+
	w[*];UAS-PgkRNAi/+;R2R4-Gal4/+
	w[*];;R2R4-Gal4/+
	w[*];UAS-PyKRNAi/+;R2R4-Gal4/+
	w[*];;R2R4-Gal4/+
	w[*];UAS-fbpRNAi/+;R2R4-Gal4/+
Figure 6D.	w[*];;R2R4-Gal4/+
	w[*];UAS-PDHRNAi/+;R2R4-Gal4/+
	w[*]/y[1],v[1];;R2R4-Gal4/P{y[+t7.7] v[+t1.8]=UAS-GFP.VALIUM10}attP2
	w[*]/y[1],v[1];;R2R4-Gal4/P{y[+t7.7] v[+t1.8]=TRiP.HMS00998}attP2
	w[*]/y[1],v[1];;R2R4-Gal4/P{y[+t7.7] v[+t1.8]=UAS-GFP.VALIUM10}attP2
	w[*]/y[1],v[1];;R2R4-Gal4/P{y[+t7.7] v[+t1.8]=TRiP.GL00566}attP2
Figure 6E.	w[1118]
Figure 6G.	w[*];;R2R4-Gal4/+
	w[*];;R2R4-Gal4/UAS-Mpc1RNAi
	w[*];;R2R4-Gal4/+
	w[*];;R2R4-Gal4/UAS-PCBRNAi
	w[*]/y[1],v[1];P{y[+t7.7]=CaryP}attP40/+;R2R4-Gal4/+
	w[*]/y[1],v[1];P{y[+t7.7] v[+t1.8]=TRiP.HMS01631}attP40/+;R2R4-Gal4/+
	w[*];;R2R4-Gal4/+
	w[*];;R2R4-Gal4/UAS-ATPCLRNAi
	w[*];;R2R4-Gal4/+
	w[*];;R2R4-Gal4/UAS-IndyRNAi
Figure 7.
Figure 7A.	w[*];;R2R4-Gal4/GD isogenic control
	w[*];;R2R4-Gal4/UAS-IndyRNAi
Figure 7B.	w[*];;R2R4-Gal4/GD isogenic control
	w[*];;R2R4-Gal4/UAS-IndyRNAi
Figure 7C.	w[*];tj-Gal4/+;+/GD isogenic control
	w[*];tj-Gal4/+;UAS-IndyRNAi/+
Figure 7D.	w[*];tj-Gal4/+;+/GD isogenic control
	w[*];tj-Gal4/+;UAS-IndyRNAi/+
Figure 7E.	w[*];tj-Gal4/+;+/GD isogenic control
	w[*];tj-Gal4/+;UAS-IndyRNAi/+
Figure 7F.	w[*];tj-Gal4/+;+/GD isogenic control
	w[*];tj-Gal4/+;UAS-IndyRNAi/+
Figure 7G.	w[*];eya.A3-Gal4/+;+/GD isogenic control
	w[*];eya.A3-Gal4/+;UAS-IndyRNAi/+
Figure 7H.	w[*];;R2R4-Gal4/GD isogenic control
	w[*];;R2R4-Gal4/UAS-IndyRNAi
Figure 7I.	w[*];Mal-A1RNAi/+;R2R4-Gal4,UAS-CIT8/+
	w[*];Mal-A1RNAi/eya.A3-Gal4;R2R4-Gal4,UAS-CIT8/+
Figure 7J.	w[*];;R2R4-Gal4/GD isogenic control
	w[*];;R2R4-Gal4/UAS-IndyRNAi
Figure S1.
Figure S1A.	w[*];esg-Gal4 NP7397,UAS-GFP,Tub-Gal80TS/+;Df(3L)st-j7/+
Figure S1C.	w[*];esg-Gal4 NP7397,UAS-GFP,Tub-Gal80TS/+;Df(3L)st-j7/+
Figure S1D.	y[1],w[*];Mi{Trojan-GAL4.2}Mal-A7[MI00819-TG4.2]/+;UAS-GFP/+
	w[1118];+/Pgi22466::2XTY1-SGFP-V5-preTEV-BLRP-3XFLAG
Figure S1E.	w[1118];+/GstD1-GFP
Figure S1F.	w[1118];;+/Yp122466::2XTY1-SGFP-V5-preTEV-BLRP-3XFLAG
Figure S2.
Figure S2A.	w[*]/Dp(1,YL)BS;;+/traKO
	w[*]/Dp(1,YL)BS;; traF/traKO
	w[*];;traKO
Figure S2B.	w[*]/Dp(1,YL)BS;;+/traKO
	w[*];;traKO
	w[*]/Dp(1,YL)BS;; traF/traKO
Figure S2C.	w[*]/Dp(1,YL)BS;tra21/+
	w[*]/Dp(1,YL)BS;Df(2R)trix/tra21
Figure S2D.	w[*]/Dp(1,YL)BS;tra21/+
	w[*]/Dp(1,YL)BS;Df(2R)trix/+
	w[*]/Dp(1,YL)BS;Df(2R)trix/tra21
Figure S2E.	w[1118]/y[1],v[1];da-Gal4/+;P{y[+t7.7] v[+t1.8]=UAS-GFP.VALIUM10}attP2/+
	w[1118]/y[1],v[1];da-Gal4/+;P{y[+t7.7] v[+t1.8]=TRiP.JF03132}attP2/+
Figure S2F.	w[1118]/y[1],v[1];Atc5C-Gal4/+;P{y[+t7.7] v[+t1.8]=UAS-GFP.VALIUM10}attP2/+
	w[1118]/y[1],v[1];Act5C-Gal4/+;P{y[+t7.7] v[+t1.8]=TRiP.JF03132}attP2/+
Figure S2G.	w[1118]/y[1],v[1];Atc5C-Gal4/+;P{y[+t7.7] v[+t1.8]=UAS-GFP.VALIUM10}attP2/+
	w[1118]/y[1],v[1];Act5C-Gal4/+;P{y[+t7.7] v[+t1.8]=TRiP.JF03132}attP2/+
Figure S2H.	w[1118]/Dp(1,YL)BS;+/UAS-flp;traKO/traFRT
	w[1118];+/UAS-flp;traKO/traKO
	w[1118];Act5C-Gal4/UAS-flp;traKO/traFRT
Figure S2I.	w[1118];da-Gal4/+;traKO/+
	w[1118];da-Gal4/+;traKO/traKO
	w[1118];da-Gal4/UAS-traF;traKO/traKO
Figure S3.
Figure S3A.	w[1118],UAS-dcr2;;P{y[+t7.7] v[+t1.8]=TRiP.JF03132}attP2/+
	w[1118],UAS-dcr2;;P{y[+t7.7] v[+t1.8]=TRiP.JF02852}attP2/+
	w[1118];UAS-traF/+
Figure S3B.	w[*]/y[1],v[1];esg-Gal4 NP7397,UAS-GFP,Tub-Gal80TS/+;P{y[+t7.7] v[+t1.8]=UAS-GFP.VALIUM10}attP2/+
	w[*]/y[1],v[1];esg-Gal4 NP7397,UAS-GFP,Tub-Gal80TS/+;P{y[+t7.7] v[+t1.8]=TRiP.JF03132}attP2/+
	w[*];esg-Gal4 NP7397,UAS-GFP,Tub-Gal80TS/UAS-traF
Figure S3C.	w[*]/y[1],v[1];;P{y[+t7.7] v[+t1.8]=UAS-GFP.VALIUM10}attP2/prosV1-Gal4
	w[*]/y[1],v[1];;P{y[+t7.7] v[+t1.8]=TRiP.JF03132}attP2/prosV1-Gal4
	w[*];+/UAS-traF;prosV1-Gal4/+
Figure S3C.	w[1118],UAS-dcr2;P{w[+mW.hs]=GawB}NP0001/+;P{y[+t7.7] v[+t1.8]=UAS-GFP.VALIUM10}attP2/+
	w[1118],UAS-dcr2;P{w[+mW.hs]=GawB}NP0001/+;P{y[+t7.7] v[+t1.8]=TRiP.JF03132}attP2/+
	w[1118],UAS-dcr2;P{w[+mW.hs]=GawB}NP0001/+;P{y[+t7.7] v[+t1.8]=TRiP.JF02852}attP2/+
	w[1118];UAS-traF/P{w[+mW.hs]=GawB}NP0001/+
	w[1118],UAS-dcr2;mex1-Gal4/+;P{y[+t7.7] v[+t1.8]=UAS-GFP.VALIUM10}attP2/+
	w[1118],UAS-dcr2;mex1-Gal4/+;P{y[+t7.7] v[+t1.8]=TRiP.JF03132}attP2/+
	w[1118],UAS-dcr2;mex1-Gal4/+;P{y[+t7.7] v[+t1.8]=TRiP.JF02852}attP2/+
Figure S4.
Figure S4A.	w[*]/y[1],v[1];;P{y[+t7.7] v[+t1.8]=UAS-GFP.VALIUM10}attP2/P{GMR13B09-GAL4}attP2
	w[*]/y[1],v[1];;P{y[+t7.7] v[+t1.8]=TRiP.JF03132}attP2/P{GMR13B09-GAL4}attP2
	w[*];+/UAS-traF;P{GMR13B09-GAL4}attP2/+
Figure S4B.	w[1118],UAS-dcr2/P{w[+mW.hs]=GawB}elav[C155];;P{y[+t7.7] v[+t1.8]=UAS-GFP.VALIUM10}attP2/+
	w[1118],UAS-dcr2/P{w[+mW.hs]=GawB}elav[C155];;P{y[+t7.7] v[+t1.8]=TRiP.JF03132}attP2/+
	w[1118],UAS-dcr2/P{w[+mW.hs]=GawB}elav[C155];;P{y[+t7.7] v[+t1.8]=TRiP.JF02852}attP2/+
	w[1118]/P{w[+mW.hs]=GawB}elav[C155];UAS-traF/+
Figure S4C.	w[*]/y[1],v[1];;P{y[+t7.7] v[+t1.8]=UAS-GFP.VALIUM10}attP2/repo-Gal4
	w[*]/y[1],v[1];;P{y[+t7.7] v[+t1.8]=TRiP.JF03132}attP2/repo-Gal4
	w[*];+/UAS-traF;repo-Gal4/+
Figure S4D.	w[*]/y[1],v[1];;P{y[+t7.7] v[+t1.8]=UAS-GFP.VALIUM10}attP2/Lpp-Gal4
	w[*]/y[1],v[1];;P{y[+t7.7] v[+t1.8]=TRiP.JF03132}attP2/Lpp-Gal4
	w[*];+/UAS-traF;Lpp-Gal4/+
Figure S4E.	w[*]/y[1],v[1];Hml-Gal4/+;P{y[+t7.7] v[+t1.8]=UAS-GFP.VALIUM10}attP2/+
	w[*]/y[1],v[1];Hml-Gal4/+;P{y[+t7.7] v[+t1.8]=TRiP.JF03132}attP2/+
	w[*];Hml-Gal4/UAS-traF
Figure S4F.	w[*]/y[1],v[1];Akh-Gal4/+;P{y[+t7.7] v[+t1.8]=UAS-GFP.VALIUM10}attP2/+
	w[*]/y[1],v[1];Akh-Gal4/+;P{y[+t7.7] v[+t1.8]=TRiP.JF03132}attP2/+
	w[*];Akh-Gal4/UAS-traF
Figure S4G.	w[*]/y[1],v[1]; P{w[+mW.hs]=GawB}Aug21/+;P{y[+t7.7] v[+t1.8]=UAS-GFP.VALIUM10}attP2/+
	w[*]/y[1],v[1]; P{w[+mW.hs]=GawB}Aug21/+;P{y[+t7.7] v[+t1.8]=TRiP.JF03132}attP2/+
	w[*];P{w[+mW.hs]=GawB}Aug21/UAS-traF
Figure S4H.	w[*];esg[shof]/+
	w[*];esg[shof]
Figure S4I.	w[1118];+/UAS-flp;traKO/traFRT
	w[1118];+/UAS-flp;traKO/traKO
	w[1118];Act5C-Gal4/UAS-flp;traKO/traFRT
Figure S4J.	w[1118];+/UAS-flp;traKO/traFRT
	w[1118];+/UAS-flp;traKO/traKO
	w[1118];Act5C-Gal4/UAS-flp;traKO/traFRT
Figure S5
Figure S5A.	w[1118]/y[1],v[1];mex1-Gal4/+;P{y[+t7.7]=CaryP}attP2/+
	w[1118]/y[1],v[1];mex1-Gal4/+;P{y[+t7.7] v[+t1.8]=TRiP.JF01955}attP2/+
	w[1118]/y[1],v[1];mex1-Gal4/+;P{y[+t7.7] v[+t1.8]=TRiP.JF02663}attP2/+
	w[1118]/y[1],v[1];mex1-Gal4/+;P{y[+t7.7] v[+t1.8]=TRiP.JF02678}attP2/+
	w[1118]/y[1],v[1];mex1-Gal4/+;P{y[+t7.7] v[+t1.8]=TRiP.GL00069}attP2/+
	w[1118]/y[1],v[1];mex1-Gal4/+;P{y[+t7.7] v[+t1.8]=TRiP.HMS02875}attP2/+
	w[1118]/y[1],v[1];mex1-Gal4/+;P{y[+t7.7] v[+t1.8]=TRiP.JF01953}attP2/+
	w[1118]/y[1],v[1];mex1-Gal4/+;P{y[+t7.7] v[+t1.8]=TRiP.HMS02973}attP2/+
	w[1118]/y[1],v[1];mex1-Gal4/+;P{y[+t7.7] v[+t1.8]=TRiP.GL00139}attP2/+
	w[1118]/y[1],v[1];mex1-Gal4/+;P{y[+t7.7] v[+t1.8]=TRiP.HMS00891}attP2/+
	w[1118]/y[1],v[1];mex1-Gal4/+;P{y[+t7.7] v[+t1.8]=TRiP.HMS03722}attP2/+
	w[1118]/y[1],v[1];mex1-Gal4/+;P{y[+t7.7] v[+t1.8]=TRiP.GLV21002}attP2/+
	w[1118]/y[1],v[1];mex1-Gal4/+;P{y[+t7.7] v[+t1.8]=TRiP.JF01817}attP2/+
	w[1118]/y[1],v[1];mex1-Gal4/+;P{y[+t7.7] v[+t1.8]=TRiP.GL00474}attP2/+
	w[1118];mex1-Gal4/KK Control
	w[1118];mex1-Gal4/UAS-MlxRNAi (VDRC: KK 110630)
	w[1118];mex1-Gal4/UAS-MondoRNAi (VDRC: KK 109821)
	w[1118];mex1-Gal4/UAS-MetRNAi (VDRC: KK 100638)
	w[1118];mex1-Gal4/UAS-Npc2eRNAi (VDRC: KK 100445)
	w[1118];mex1-Gal4/UAS-NLazRNAi (VDRC: KK 107553)
	w[1118];mex1-Gal4/UAS-grndRNAi (VDRC: KK 104538)
	w[1118];mex1-Gal4/GD Control
	w[1118];mex1-Gal4/UAS-slifRNAi (VDRC: GD 45590)
	w[1118];mex1-Gal4/UAS-AdipoRRNAi (VDRC: GD 40936)
	w[1118];mex1-Gal4/UAS-EcRRNAi (VDRC: GD 37058)
	w[1118];mex1-Gal4/UAS-uspRNAi (VDRC: GD 16893)
	w[1118]/y[1],v[1];mex1-Gal4/P{y[+t7.7]=CaryP}attP40
	w[1118]/y[1],v[1];mex1-Gal4/P{y[+t7.7] v[+t1.8]=TRiP.HMS05005}attP40
	w[1118]/y[1],v[1];mex1-Gal4/P{y[+t7.7] v[+t1.8]=TRiP.HMJ23341}attP40
Figure S5B.	w[1118];CCHa2-RTAL34/+
	w[1118];CCHa2-RKO51-2 /+
	w[1118];CCHa2-RTAL34/CCHa2-RKO51-2
Figure S5C.	w[1118];;AkhAP/+
	w[1118];;AkhA/+
	w[1118];;AkhAP/AkhA
Figure S5D.	w[1118];;AkhR1/+
	w[1118];;Df(2L)Exel7027/+
	w[1118];;AkhR1/Df(2L)Exel7027
Figure S6
Figure S6A.	w[*];UAS-StingerGFP/+;R2R4-Gal4/+
Figure S6B.	w[*];UAS-mCD8GFP/+;R2R4-Gal4/P{y[+t7.7] v[+t1.8]=UAS-GFP.VALIUM10}attP2/+
	w[*];UAS-mCD8GFP/+;R2R4-Gal4/P{y[+t7.7] v[+t1.8]=TRiP.HMS01293}attP2
Figure S6D.	w[*];UAS-laconic/+;R2R4-Gal4/P{y[+t7.7] v[+t1.8]=UAS-GFP.VALIUM10}attP2
	w[*]/y[1],v[1];UAS-laconic/+;R2R4-Gal4 /P{y[+t7.7]v[+t1.8]=TRiP.HMS00039}attP2
	w[*];UAS-laconic/+;R2R4-Gal4/UAS-Ldh
Figure S6E.	w[*];UAS-Cas9/+;R2R4-Gal4/+
	w[*];UAS-Cas9/+;R2R4-Gal4/UAS-gRNAS Amy-p/Amy-d/Mal-A1
	w[1118];+/KK Control;R2R4-Gal4/+
	w[1118];+/UAS-Mal-A1RNAi (VDRC: KK 106220);R2R4-Gal4/+
	w[1118];+/KK Control;R2R4-Gal4/+
	w[1118];+/UAS-CG6484RNAi (VDRC: KK 109484);R2R4-Gal4/+
Figure S6F.	w[1118];+/KK Control;R2R4-Gal4/+
	w[1118];+/UAS-PdpRNAi (VDRC: KK 107271);R2R4-Gal4/+
	w[1118];+/KK Control;R2R4-Gal4/+
	w[1118];+/UAS-PdkRNAi (VDRC: KK 106641);R2R4-Gal4/+
Figure S6G.	y[1],w[1118],hs-flp;P{w[+mC]=AyGAL4}25 P{w[+mC]=UAS-lacZ.NZ}20b/+;UAS-PDHRNAi (VDRC: GD 40410)/+
	y[1],w[1118],hs-flp/y[1],sc[*],v[1];P{w[+mC]=AyGAL4}25 P{w[+mC]=UAS-lacZ.NZ}20b/+;P{y[+t7.7] v[+t1.8]=TRiP.HMS00998}attP2/+
Figure S6H.	w[*]/y[1],v[1];;R2R4-Gal4/P{y[+t7.7] v[+t1.8]=UAS-GFP.VALIUM10}attP2
	w[*]/y[1],v[1];;R2R4-Gal4/P{y[+t7.7] v[+t1.8]=TRiP.HMS00039}attP2
	w[*]/y[1],v[1];;R2R4-Gal4/+
	w[*]/y[1],v[1];;R2R4-Gal4/UAS-Ldh (FlyORF: F002924)
Figure S6I.	w[1118];+/KK Control;R2R4-Gal4/+
	w[1118];+/UAS-Mct1RNAi (VDRC: KK 106773);R2R4-Gal4/+
	w[1118];+/GD Control;R2R4-Gal4/+
	w[1118];+/UAS-PrestinRNAi (VDRC: GD 5341);R2R4-Gal4/+
	w[1118];+/GD Control;R2R4-Gal4/+
	w[1118];+/UAS-OutRNAi (VDRC: GD 51157);R2R4-Gal4/+
	w[1118];+/KK Control;R2R4-Gal4/+
	w[1118];+/UAS-CG8925RNAi (VDRC: KK 101128);R2R4-Gal4/+
	w[1118];+/KK Control;R2R4-Gal4/+
	w[1118];+/UAS-CG13907RNAi (VDRC: KK 107339);R2R4-Gal4/+
Figure S6J.	w[*];TubP-Gal80TS/+;R2R4-Gal4/GD isogenic control
	w[*];TubP-Gal80TS/+;R2R4-Gal4/UAS-IndyRNAi
Figure S7
Figure S7A.	w[1118];P{w+mW.hs=GawB}NP2424/KK Control
	w[1118];P{w+mW.hs=GawB}NP2424/UAS-Mal-A1RNAi (VDRC: KK 106220)
	w[1118];P{w+mW.hs=GawB}NP2424/KK Control
	w[1118];P{w+mW.hs=GawB}NP2424/UAS-CG6484RNAi (VDRC: KK 109484)
Figure S7B.	w[1118];+/KK Control;R2R4-Gal4/+
	w[1118];+/UAS-CG6484RNAi (VDRC: KK 109484);R2R4-Gal4/+
	w[*]/y[1],v[1];P{y[+t7.7]=CaryP}attP40/+;R2R4-Gal4/+
	w[*]/y[1],v[1];P{y[+t7.7] v[+t1.8]=TRiP.HMC06146}attP40/+;R2R4-Gal4/+
	w[1118];+/KK Control;R2R4-Gal4/+
	w[1118];+/UAS-PdkRNAi (VDRC: KK 106641);R2R4-Gal4/+
	w[1118];+/KK Control;R2R4-Gal4/+
	w[1118];+/UAS-PdpRNAi (VDRC: KK 107271);R2R4-Gal4/+
	w[*];;R2R4-Gal4/+
	w[*];;R2R4-Gal4/UAS-PCBRNAi
	w[*];;R2R4-Gal4/+
	w[*];;R2R4-Gal4/UAS-IndyRNAi
	w[*];;R2R4-Gal4/+
	w[*];;R2R4-Gal4/UAS-domeΔCYT
Figure S7C.	w[1118];+/KK Control;R2R4-Gal4/+
	w[1118];+/UAS-PdpRNAi (VDRC: KK 107271);R2R4-Gal4/+
	w[*];;R2R4-Gal4/+
	w[*];;R2R4-Gal4/UAS-PCBRNAi
	w[*];;R2R4-Gal4/+
	w[*];;R2R4-Gal4/UAS-IndyRNAi
	w[*];esg[shof]/+
	w[*];esg[shof]
Figure S7D.	w[1118];+/KK Control;R2R4-Gal4/+
	w[1118];+/KK Control;R2R4-Gal4/UAS-upd3-GFP
	w[1118];+/UAS-Mal-A1RNAi (VDRC: KK 106220);+/UAS-upd3-GFP
	w[1118];+/UAS-Mal-A1RNAi (VDRC: KK 106220);R2R4-Gal4/UAS-upd3-GFP
Figure S7E.	w[1118];+/KK Control;R2R4-Gal4/+
	w[1118];+/KK Control;R2R4-Gal4/UAS-upd3-GFP
	w[1118];+/UAS-Mal-A1RNAi (VDRC: KK 106220);R2R4-Gal4/UAS-upd3-GFP
Figure S7F.	w[1118];+/KK Control;R2R4-Gal4/+
	w[1118];+/KK Control;R2R4-Gal4/UAS-upd3-GFP
	w[1118];+/UAS-Mal-A1RNAi (VDRC: KK 106220);R2R4-Gal4/UAS-upd3-GFP
Figure S7G.	w[1118];+/KK Control;R2R4-Gal4/+
	w[1118];+/UAS-Mal-A1RNAi (VDRC: KK 106220);R2R4-Gal4/+
	w[1118];+/KK Control;R2R4-Gal4/+
	w[1118];+/UAS-Hex-ARNAi (VDRC: KK 104680);R2R4-Gal4/+
Figure S7H.	w[*];;R2R4-Gal4/GD isogenic control
	w[*];;R2R4-Gal4/UAS-IndyRNAi
Figure S7I.	w[*];tj-Gal4/+;+/GD isogenic control
	w[*];tj-Gal4/+;UAS-IndyRNAi/+
Figure S7J.	w[*];tj-Gal4/+;BamGFP /GD isogenic control
	w[*];tj-Gal4/+;UAS-IndyRNAi/BamGFP
Figure S7K.	w[*];eya.A3-Gal4/+;+/GD isogenic control
	w[*];eya.A3-Gal4/+;UAS-IndyRNAi/+
Figure S7L.	w[*];Mal-A1RNAi/+;R2R4-Gal4,UAS-CIT8/+
	w[*];Mal-A1RNAi/+;R2R4-Gal4,UAS-CIT8/nanos-Gal4
Figure S7L.	w[*];Mal-A1RNAi/+;R2R4-Gal4,UAS-CIT8/+
	w[*];Mal-A1RNAi/tj-Gal4;R2R4-Gal4,UAS-CIT8/+
Figure S7N.	w[*];UAS-StingerGFP/tj-Gal4
	w[*];eya.A3-Gal4/UAS-StingerGFP
Figure S7O.	w[*];;nSyb-Gal4/GD isogenic control
	w[*];;nSyb-Gal4/UAS-IndyRNAi
